# Supplementary material for: Efficient sky-blue perovskite light-emitting diodes via photoluminescence enhancement
Source: Nat Commun. 2019 Dec 10;10:5633. doi: 10.1038/s41467-019-13580-w (PMC6904584; doi:10.1038/s41467-019-13580-w)
Supplement: Supplementary file 2 — Source Data [file 41467_2019_13580_MOESM2_ESM.zip]

Archive with 9 entries (6 files):
- Source data- Efficient Sky-blue Perovskite Light-emitting Diodes via Photoluminescence Enhancement/
- Source data- Efficient Sky-blue Perovskite Light-emitting Diodes via Photoluminescence Enhancement/.DS_Store
- __MACOSX/
- __MACOSX/Source data- Efficient Sky-blue Perovskite Light-emitting Diodes via Photoluminescence Enhancement/
- __MACOSX/Source data- Efficient Sky-blue Perovskite Light-emitting Diodes via Photoluminescence Enhancement/._.DS_Store
- Source data- Efficient Sky-blue Perovskite Light-emitting Diodes via Photoluminescence Enhancement/Fig.1.xlsx
- Source data- Efficient Sky-blue Perovskite Light-emitting Diodes via Photoluminescence Enhancement/Fig.2.xlsx
- Source data- Efficient Sky-blue Perovskite Light-emitting Diodes via Photoluminescence Enhancement/Fig.3.xlsx
- Source data- Efficient Sky-blue Perovskite Light-emitting Diodes via Photoluminescence Enhancement/Fig.4.xlsx
