# Supplementary material for: Efficient sky-blue perovskite light-emitting diodes via photoluminescence enhancement
Source: Nat Commun. 2019 Dec 10;10:5633. doi: 10.1038/s41467-019-13580-w (PMC6904584; doi:10.1038/s41467-019-13580-w)
Supplement: Supplementary file 2 — Source Data [file 41467_2019_13580_MOESM2_ESM.zip › Source data- Efficient Sky-blue Perovskite Light-emitting Diodes via Photoluminescence Enhancement/Fig.1.xlsx]

## Sheet: Figure 1a
Figure 1a	Wavelenght		Wavelenght		Wavelenght		Wavelenght
	450	0	450	0	440.675	0.02097	443.734	-0.00117
	451	-0.00649	451	-6.93698e-05	440.939	0.01914	443.997	-0.00194
	452	-0.00505	452	0.00153	441.202	0.02085	444.261	-0.00214
	453	-0.00851	453	0.00413	441.466	0.01914	444.524	-0.00124
	454	-0.00505	454	0.00742	441.729	0.01718	444.788	-7.94562e-05
	455	-0.01025	455	0.01065	441.993	0.0151	445.051	-0.000234858
	456	-0.00678	456	0.01301	442.256	0.01498	445.314	-0.00156
	457	-0.00621	457	0.01939	442.52	0.014	445.578	-0.00237
	458	-0.00895	458	0.02386	442.783	0.01718	445.841	-0.00195
	459	-0.0026	459	0.02938	443.047	0.0151	446.105	-0.00142
	460	-0.0039	460	0.0385	443.31	0.01425	446.368	-0.00173
	461	0.00621	461	0.04977	443.574	0.01046	446.631	-0.00224
	462	-0.00375	462	0.05903	443.837	0.0129	446.895	-0.00191
	463	0.00736	463	0.07447	444.101	0.01217	447.158	-0.000777361
	464	0.0114	464	0.09115	444.364	0.01192	447.421	0.000430838
	465	0.01616	465	0.11522	444.627	0.01217	447.685	0.00124
	466	0.02641	466	0.13975	444.891	0.00874	447.948	0.00151
	467	0.03247	467	0.16944	445.154	0.01094	448.211	0.00119
	468	0.05629	468	0.20957	445.417	0.00935	448.475	0.000599837
	469	0.06061	469	0.24966	445.681	0.00777	448.738	0.000409377
	470	0.09222	470	0.29461	445.944	0.00801	449.001	0.00112
	471	0.10535	471	0.34872	446.208	0.00666	449.265	0.00254
	472	0.14706	472	0.41119	446.471	0.00801	449.528	0.00397
	473	0.17405	473	0.48264	446.734	0.00642	449.791	0.00445
	474	0.22514	474	0.54885	446.998	0.00556	450.055	0.00349
	475	0.26757	475	0.63102	447.261	0.00948	450.318	0.0017
	476	0.32544	476	0.70809	447.524	0.00287	450.581	0.000545493
	477	0.40424	477	0.78995	447.787	0.00801	450.845	0.000732951
	478	0.47741	478	0.85578	448.051	0.0041	451.108	0.00176
	479	0.57353	479	0.89341	448.314	0.00446	451.371	0.003
	480	0.65926	480	0.94464	448.577	0.00495	451.635	0.00451
	481	0.72911	481	0.96913	448.841	0.00275	451.898	0.00646
	482	0.83836	482	1	449.104	0.00214	452.161	0.00848
	483	0.89753	483	0.99598	449.367	0.00324	452.424	0.00986
	484	0.97013	484	0.95411	449.63	0.00312	452.688	0.01023
	485	0.99351	485	0.92234	449.893	0.0019	452.951	0.01
	486	0.98369	486	0.86757	450.157	0.003	453.214	0.01009
	487	1	487	0.81461	450.42	0.00128	453.477	0.01113
	488	0.95858	488	0.7373	450.683	0.00141	453.741	0.01286
	489	0.93145	489	0.67684	450.946	0.00349	454.004	0.01447
	490	0.87949	490	0.61614	451.209	0.00153	454.267	0.01562
	491	0.8069	491	0.54195	451.473	0.00349	454.53	0.01659
	492	0.76173	492	0.48517	451.736	0.00055029	454.794	0.01762
	493	0.70414	493	0.42003	451.999	0.00128	455.057	0.01842
	494	0.61105	494	0.37109	452.262	0.00128	455.32	0.01883
	495	0.5591	495	0.32396	452.525	-0.000428004	455.583	0.0195
	496	0.52172	496	0.28497	452.788	-0.00055029	455.847	0.02129
	497	0.45793	497	0.24397	453.051	0.000794864	456.11	0.02374
	498	0.41059	498	0.21224	453.315	0.00214	456.373	0.0255
	499	0.38404	499	0.18324	453.578	0.0019	456.636	0.02602
	500	0.33728	500	0.15789	453.841	0.00128	456.899	0.02654
	501	0.29297	501	0.13916	454.104	-0.000428004	457.163	0.02818
	502	0.28489	502	0.12046	454.367	0.000672577	457.426	0.03075
	503	0.24607	503	0.10593	454.63	0.0041	457.689	0.03345
	504	0.23178	504	0.09275	454.893	0.00312	457.952	0.03615
	505	0.20927	505	0.08106	455.156	0.00373	458.215	0.0392
	506	0.18141	506	0.07103	455.419	0.0019	458.479	0.04258
	507	0.15096	507	0.06143	455.682	0.00483	458.742	0.04576
	508	0.13869	508	0.05265	455.945	0.00618	459.005	0.04827
	509	0.127	509	0.04828	456.208	0.00422	459.268	0.05018
	510	0.10348	510	0.04155	456.471	0.0052	459.531	0.05204
	511	0.10059	511	0.03507	456.734	0.0052	459.794	0.05412
	512	0.08948	512	0.02851	456.997	0.0074	460.058	0.05646
	513	0.06913	513	0.02594	457.26	0.00703	460.321	0.05929
	514	0.06971	514	0.02289	457.523	0.00813	460.584	0.06285
	515	0.04806	515	0.01769	457.786	0.00605	460.847	0.06663
	516	0.04171	516	0.01505	458.049	0.00887	461.11	0.06975
	517	0.04445	517	0.01509	458.312	0.01168	461.373	0.07195
	518	0.03406	518	0.01047	458.575	0.01046	461.636	0.07408
	519	0.0407	519	0.0077	458.838	0.01107	461.899	0.07747
	520	0.03493	520	0.00624	459.101	0.01584	462.163	0.0826
	521	0.02107	521	0.00395	459.364	0.01571	462.426	0.0884
	522	0.01674	522	0.00291	459.626	0.01645	462.689	0.09304
					459.889	0.02012	462.952	0.09561
					460.152	0.02073	463.215	0.09668
					460.415	0.02061	463.478	0.09797
					460.678	0.02048	463.741	0.10132
					460.941	0.02648	464.004	0.10746
					461.204	0.02709	464.267	0.11511
					461.466	0.03124	464.53	0.12211
					461.729	0.03357	464.793	0.12737
					461.992	0.031	465.057	0.13166
					462.255	0.03858	465.32	0.13646
					462.518	0.0376	465.583	0.14249
					462.78	0.03956	465.846	0.14915
					463.043	0.04677	466.109	0.15572
					463.306	0.04922	466.372	0.16235
					463.569	0.04763	466.635	0.16977
					463.831	0.05582	466.898	0.17788
					464.094	0.05607	467.161	0.18593
					464.357	0.06231	467.424	0.19353
					464.62	0.06414	467.687	0.20107
					464.882	0.06536	467.95	0.20846
					465.145	0.07038	468.213	0.21491
					465.408	0.07612	468.476	0.22085
					465.67	0.08212	468.739	0.22866
					465.933	0.08676	469.002	0.24003
					466.196	0.08566	469.265	0.25294
					466.458	0.09618	469.528	0.26378
					466.721	0.10315	469.791	0.27147
					466.984	0.10792	470.054	0.2785
					467.246	0.11477	470.317	0.28746
					467.509	0.1177	470.58	0.29873
					467.772	0.12357	470.843	0.31035
					468.034	0.13079	471.106	0.32089
					468.297	0.13727	471.369	0.3312
					468.559	0.14473	471.632	0.34334
					468.822	0.14925	471.895	0.35718
					469.085	0.16124	472.157	0.37034
					469.347	0.16857	472.42	0.38169
					469.61	0.17273	472.683	0.39315
					469.872	0.18484	472.946	0.40719
					470.135	0.19401	473.209	0.42327
					470.397	0.2	473.472	0.4385
					470.66	0.20966	473.735	0.45099
					470.922	0.21847	473.998	0.46214
					471.185	0.22984	474.261	0.47451
					471.447	0.24622	474.524	0.48886
					471.71	0.25197	474.787	0.50389
					471.972	0.26237	475.049	0.5185
					472.235	0.27447	475.312	0.53253
					472.497	0.28719	475.575	0.54642
					472.759	0.29587	475.838	0.56148
					473.022	0.31104	476.101	0.57923
					473.284	0.3207	476.364	0.59938
					473.547	0.33317	476.627	0.61891
					473.809	0.34405	476.89	0.63488
					474.071	0.35738	477.152	0.6469
					474.334	0.37059	477.415	0.65718
					474.596	0.38429	477.678	0.66824
					474.859	0.39872	477.941	0.68195
					475.121	0.40923	478.204	0.69827
					475.383	0.42562	478.467	0.71551
					475.646	0.43834	478.729	0.73162
					475.908	0.45876	478.992	0.74714
					476.17	0.4683	479.255	0.76379
					476.433	0.49031	479.518	0.78159
					476.695	0.50413	479.781	0.79805
					476.957	0.51917	480.043	0.81214
					477.219	0.53409	480.306	0.8258
					477.482	0.55426	480.569	0.84142
					477.744	0.57004	480.832	0.85843
					478.006	0.57884	481.095	0.87365
					478.268	0.60501	481.357	0.88489
					478.531	0.61773	481.62	0.89374
					478.793	0.6269	481.883	0.90352
					479.055	0.64977	482.146	0.91424
					479.317	0.66347	482.408	0.92345
					479.579	0.67973	482.671	0.93131
					479.842	0.70199	482.934	0.94136
					480.104	0.71581	483.197	0.95442
					480.366	0.73134	483.459	0.96671
					480.628	0.74467	483.722	0.97451
					480.89	0.76643	483.985	0.97785
					481.152	0.78392	484.247	0.97892
					481.415	0.79162	484.51	0.98016
					481.677	0.80997	484.773	0.98381
					481.939	0.82623	485.036	0.99032
					482.201	0.83332	485.298	0.99699
					482.463	0.85142	485.561	1
					482.725	0.85998	485.824	0.99869
					482.987	0.86585	486.086	0.99609
					483.249	0.88909	486.349	0.9954
					483.511	0.89936	486.612	0.99606
					483.773	0.91623	486.874	0.99508
					484.035	0.91281	487.137	0.99136
					484.297	0.92125	487.4	0.98742
					484.559	0.92895	487.662	0.98546
					484.821	0.94693	487.925	0.98332
					485.083	0.9457	488.188	0.9768
					485.345	0.95671	488.45	0.9651
					485.607	0.96943	488.713	0.95209
					485.869	0.96821	488.975	0.94156
					486.131	0.97077	489.238	0.93374
					486.393	0.99707	489.501	0.92646
					486.655	0.99058	489.763	0.91757
					486.917	0.9923	490.026	0.90565
					487.179	0.99486	490.289	0.89076
					487.441	0.99303	490.551	0.87602
					487.703	0.99279	490.814	0.86549
					487.965	0.99132	491.076	0.85971
					488.227	0.99951	491.339	0.85407
					488.488	1	491.601	0.84319
					488.75	0.98068	491.864	0.82566
					489.012	0.98043	492.127	0.8051
					489.274	0.98007	492.389	0.78716
					489.536	0.97261	492.652	0.77516
					489.798	0.96833	492.914	0.76742
					490.059	0.96808	493.177	0.75859
					490.321	0.96246	493.439	0.74453
					490.583	0.95145	493.702	0.72503
					490.845	0.95231	493.964	0.70335
					491.107	0.94473	494.227	0.68286
					491.368	0.92602	494.489	0.66585
					491.63	0.91978	494.752	0.65272
					491.892	0.9155	495.014	0.64235
					492.154	0.88933	495.277	0.63131
					492.415	0.87967	495.539	0.61579
					492.677	0.87319	495.802	0.59478
					492.939	0.86341	496.064	0.57302
					493.2	0.84384	496.327	0.55663
					493.462	0.83504	496.589	0.54631
					493.724	0.82024	496.852	0.53647
					493.985	0.8052	497.114	0.52313
					494.247	0.78282	497.377	0.50827
					494.509	0.77132	497.639	0.49548
					494.77	0.76435	497.902	0.48373
					495.032	0.74821	498.164	0.46921
					495.294	0.72473	498.427	0.45151
					495.555	0.7092	498.689	0.43485
					495.817	0.68988	498.951	0.42278
					496.078	0.68242	499.214	0.41393
					496.34	0.66469	499.476	0.40437
					496.602	0.65344	499.739	0.3924
					496.863	0.62959	500.001	0.37936
					497.125	0.62421	500.264	0.36665
					497.386	0.61504	500.526	0.35463
					497.648	0.58606	500.788	0.34365
					497.909	0.57249	501.051	0.33435
					498.171	0.56087	501.313	0.3262
					498.432	0.54179	501.575	0.31736
					498.694	0.52699	501.838	0.30641
					498.955	0.50621	502.1	0.29399
					499.217	0.49752	502.363	0.28272
					499.478	0.48566	502.625	0.27478
					499.74	0.45998	502.887	0.2696
					500.001	0.45252	503.15	0.26424
					500.263	0.44078	503.412	0.25646
					500.524	0.42831	503.674	0.24683
					500.785	0.41315	503.937	0.23748
					501.047	0.40397	504.199	0.2294
					501.308	0.38734	504.461	0.222
					501.57	0.37609	504.724	0.21473
					501.831	0.36215	504.986	0.20773
					502.092	0.35396	505.248	0.20101
					502.354	0.33794	505.51	0.19404
					502.615	0.32657	505.773	0.18686
					502.876	0.31373	506.035	0.18017
					503.138	0.30174	506.297	0.17456
					503.399	0.29428	506.56	0.1694
					503.66	0.28157	506.822	0.1637
					503.922	0.2697	507.084	0.15731
					504.183	0.26934	507.346	0.15146
					504.444	0.25258	507.609	0.14649
					504.705	0.24561	507.871	0.14115
					504.967	0.23546	508.133	0.13428
					505.228	0.22996	508.395	0.12758
					505.489	0.21895	508.658	0.12378
					505.75	0.21162	508.92	0.12285
					506.012	0.2033	509.182	0.12134
					506.273	0.19413	509.444	0.11645
					506.534	0.18447	509.706	0.10914
					506.795	0.18129	509.969	0.10257
					507.056	0.1742	510.231	0.09821
					507.318	0.16747	510.493	0.09479
					507.579	0.16282	510.755	0.09113
					507.84	0.15573	511.017	0.08784
					508.101	0.14179	511.28	0.08613
					508.362	0.14644	511.542	0.08519
					508.623	0.13421	511.804	0.08309
					508.884	0.12663	512.066	0.07865
					509.145	0.12773	512.328	0.07304
					509.407	0.11917	512.59	0.06851
					509.668	0.11318	512.853	0.06657
					509.929	0.10682	513.115	0.06616
					510.19	0.10193	513.377	0.06509
					510.451	0.09398	513.639	0.06245
					510.712	0.09337	513.901	0.05944
					510.973	0.09263	514.163	0.05694
					511.234	0.07881	514.425	0.05458
					511.495	0.08028	514.687	0.0516
					511.756	0.07307	514.95	0.04865
					512.017	0.07111	515.212	0.04655
					512.278	0.06756	515.474	0.04501
					512.539	0.06353	515.736	0.04248
					512.8	0.06157	515.998	0.03875
					513.061	0.05729	516.26	0.03516
					513.322	0.05399	516.522	0.03318
					513.583	0.04922	516.784	0.03246
					513.844	0.05044	517.046	0.03207
					514.104	0.04298	517.308	0.03116
					514.365	0.04042	517.57	0.02926
					514.626	0.03491	517.832	0.02608
					514.887	0.03491	518.094	0.02248
					515.148	0.03137	518.356	0.01975
					515.409	0.02843	518.618	0.01835
					515.67	0.02672	518.88	0.01726
					515.931	0.02366	519.142	0.01561
					516.191	0.0255	519.404	0.01368
					516.452	0.01743	519.666	0.01216
					516.713	0.01681	519.928	0.01085
					516.974	0.01315	520.19	0.00912
					517.235	0.01168	520.452	0.00713
					517.495	0.01363	520.714	0.00579
					517.756	0.00935	520.976	0.00533
					518.017	0.00593	521.238	0.00481
					518.278	0.00569	521.5	0.0032
					518.538	0.00226	521.762	0.000970173
					518.799	0.000428004	522.024	-0.000712762
					519.06	-0.000672577	522.286	-0.00151
					519.321	-0.00434	522.548	-0.00228
					519.581	-0.00605	522.81	-0.00342
					519.842	-0.00789	523.072	-0.00464
					520.103	-0.00666	523.334	-0.00563
					520.363	-0.01021	523.596	-0.00655
					520.624	-0.00899	523.858	-0.00757
					520.885	-0.01131	524.119	-0.00865
					521.145	-0.01278	524.381	-0.00947
					521.406	-0.01119	524.643	-0.0097
					521.666	-0.01559	524.905	-0.00976
					521.927	-0.0173	525.167	-0.01088
					522.188	-0.01926	525.429	-0.01342
					522.448	-0.01657	525.691	-0.01589
					522.709	-0.02085	525.953	-0.01664
					522.969	-0.02195	526.214	-0.01626
					523.23	-0.02183	526.476	-0.01678
					523.49	-0.02427	526.738	-0.01891
					523.751	-0.02415	527	-0.0212
					524.012	-0.0233	527.262	-0.02214
					524.272	-0.02819	527.524	-0.02199
					524.533	-0.02415	527.785	-0.02209
					524.793	-0.02831	528.047	-0.02277
					525.053	-0.02721	528.309	-0.02316
					525.314	-0.02709	528.571	-0.0226
					525.574	-0.02929	528.833	-0.02177
					525.835	-0.03137	529.094	-0.02185
					526.095	-0.03076	529.356	-0.02338
					526.356	-0.02965	529.618	-0.02568
					526.616	-0.02904	529.88	-0.02739
					526.877	-0.03063	530.142	-0.02763
					527.137	-0.02868	530.403	-0.02684
					527.397	-0.02868	530.665	-0.02647
					527.658	-0.02782	530.927	-0.02737
					527.918	-0.0277	531.189	-0.02902
					528.178	-0.03088	531.45	-0.03024
					528.439	-0.03234	531.712	-0.0306
					528.699	-0.03149	531.974	-0.03057
					528.96	-0.031	532.236	-0.03068
					529.22	-0.03418	532.497	-0.03101
					529.48	-0.03161	532.759	-0.03155
					529.74	-0.03247	533.021	-0.03242
					530.001	-0.03014	533.282	-0.03349
					530.261	-0.03222	533.544	-0.03422
					530.521	-0.03406	533.806	-0.03433
					530.782	-0.03186	534.067	-0.03422
					531.042	-0.03369	534.329	-0.03444
					531.302	-0.03479	534.591	-0.03485
					531.562	-0.03516	534.852	-0.03498
					531.822	-0.03638	535.114	-0.03484
					532.083	-0.03638	535.376	-0.03495
					532.343	-0.03357	535.637	-0.03559
					532.603	-0.03711	535.899	-0.03649
					532.863	-0.03638	536.161	-0.03702
					533.123	-0.0354	536.422	-0.03677
					533.384	-0.03883	536.684	-0.03602
					533.644	-0.0387	536.945	-0.0356
					533.904	-0.03956	537.207	-0.03596
					534.164	-0.04066	537.469	-0.03673
					534.424	-0.04213	537.73	-0.0373
					534.684	-0.04005	537.992	-0.03744
					534.944	-0.04249	538.253	-0.03723
					535.204	-0.04298	538.515	-0.03707
					535.464	-0.04335	538.777	-0.03741
					535.724	-0.04445	539.038	-0.03819
					535.984	-0.04518	539.3	-0.03852
					536.245	-0.04543	539.561	-0.03775
					536.505	-0.04763	539.823	-0.03648
					536.765	-0.04812	540.084	-0.03608
					537.025	-0.04763	540.346	-0.03718
					537.285	-0.05008	540.607	-0.03902
					537.545	-0.05044	540.869	-0.04043
					537.805	-0.05154	541.13	-0.04116
					538.065	-0.05252	541.392	-0.04159
					538.324	-0.0524	541.653	-0.04174
					538.584	-0.05448	541.915	-0.04133
					538.844	-0.05252	542.176	-0.04098
					539.104	-0.05448	542.438	-0.04172
					539.364	-0.05546	542.699	-0.04348
					539.624	-0.05546	542.961	-0.04482
					539.884	-0.05631	543.222	-0.04474
					540.144	-0.05668	543.484	-0.04379
					540.404	-0.05729	543.745	-0.04319
					540.664	-0.05705	544.007	-0.04354
					540.923	-0.05717	544.268	-0.04454
					541.183	-0.05974	544.53	-0.04558
					541.443	-0.05876	544.791	-0.04618
					541.703	-0.05986	545.052	-0.04624
					541.963	-0.0612	545.314	-0.04605
					542.223	-0.06096	545.575	-0.04612
					542.482	-0.0612	545.837	-0.04668
					542.742	-0.06255	546.098	-0.04752
					543.002	-0.06292	546.36	-0.0481
					543.262	-0.06279	546.621	-0.04821
					543.521	-0.06279	546.882	-0.048
					543.781	-0.06194	547.144	-0.04795
					544.041	-0.06353	547.405	-0.04817
					544.301	-0.06341	547.666	-0.04823
					544.56	-0.06414	547.928	-0.0478
					544.82	-0.06536	548.189	-0.04742
					545.08	-0.06389	548.45	-0.04779
					545.339	-0.06414	548.712	-0.04872
					545.599	-0.06573	548.973	-0.04935
					545.859	-0.06402	549.234	-0.04938
					546.118	-0.06524	549.496	-0.04927
					546.378	-0.06597	549.757	-0.04953
					546.637	-0.06426	550.018	-0.05001
					546.897	-0.06769	550.28	-0.05017
					547.157	-0.06524	550.541	-0.04987
					547.416	-0.06671	550.802	-0.04964
					547.676	-0.06634	551.064	-0.04983
					547.935	-0.06659	551.325	-0.05021
					548.195	-0.0661	551.586	-0.05034
					548.455	-0.06793	551.847	-0.05009
					548.714	-0.06732	552.109	-0.04975
					548.974	-0.06683	552.37	-0.04983
					549.233	-0.06671	552.631	-0.05066
					549.493	-0.06793	552.892	-0.05182
					549.752	-0.06903	553.154	-0.05242
					550.012	-0.06744	553.415	-0.05219
					550.271	-0.06805	553.676	-0.05164
					550.53	-0.06805	553.937	-0.05123
					550.79	-0.06879	554.198	-0.05107
					551.049	-0.06915	554.46	-0.05133
					551.309	-0.07001	554.721	-0.05211
					551.568	-0.06976	554.982	-0.05308
					551.828	-0.06903	555.243	-0.05367
					552.087	-0.06854	555.504	-0.05371
					552.346	-0.06928	555.765	-0.05331
					552.606	-0.0694	556.027	-0.05269
					552.865	-0.07038	556.288	-0.05226
					553.124	-0.06805	556.549	-0.05237
					553.384	-0.06928	556.81	-0.05297
					553.643	-0.06989	557.071	-0.05355
					553.902	-0.0716	557.332	-0.05393
					554.162	-0.07123	557.593	-0.0541
					554.421	-0.06952	557.855	-0.05402
					554.68	-0.06866	558.116	-0.05363
					554.94	-0.06928	558.377	-0.05316
					555.199	-0.07135	558.638	-0.05294
					555.458	-0.0694	558.899	-0.05307
					555.717	-0.07135	559.16	-0.05354
					555.977	-0.07038	559.421	-0.05424
					556.236	-0.07087	559.682	-0.05505
					556.495	-0.07135	559.943	-0.05561
					556.754	-0.07087	560.204	-0.05581
					557.013	-0.07099	560.465	-0.05585
					557.273	-0.0705	560.726	-0.05617
					557.532	-0.07184	560.987	-0.05663
					557.791	-0.07001	561.249	-0.05655
					558.05	-0.07135	561.51	-0.05562
					558.309	-0.07038	561.771	-0.05452
					558.568	-0.07123	562.032	-0.05426
					558.827	-0.0705	562.293	-0.0551
					559.087	-0.07111	562.554	-0.05636
					559.346	-0.0716	562.815	-0.05711
					559.605	-0.0705	563.076	-0.05709
					559.864	-0.0716	563.337	-0.05662
					560.123	-0.0716	563.598	-0.05632
					560.382	-0.07111	563.858	-0.05648
					560.641	-0.07123	564.119	-0.05686
					560.9	-0.07258	564.38	-0.0568
					561.159	-0.0705	564.641	-0.05611
					561.418	-0.07148	564.902	-0.05534
					561.677	-0.07074	565.163	-0.05518
					561.936	-0.07245	565.424	-0.05555
					562.195	-0.07099	565.685	-0.05598
					562.454	-0.07025	565.946	-0.05629
					562.713	-0.07233	566.207	-0.05663
					562.972	-0.07209	566.468	-0.05689
					563.231	-0.07172	566.729	-0.05676
					563.49	-0.07148	566.99	-0.05627
					563.749	-0.07123	567.25	-0.05604
					564.007	-0.07233	567.511	-0.05649
					564.266	-0.07148	567.772	-0.05722
					564.525	-0.07135	568.033	-0.0574
					564.784	-0.07087	568.294	-0.05693
					565.043	-0.06964	568.555	-0.05655
					565.302	-0.07197	568.816	-0.05682
					565.561	-0.0705	569.076	-0.05739
					565.819	-0.07062	569.337	-0.05755
					566.078	-0.06891	569.598	-0.05735
					566.337	-0.07123	569.859	-0.05741
					566.596	-0.07062	570.12	-0.05795
					566.855	-0.07172	570.381	-0.05838
					567.113	-0.07025	570.641	-0.05819
					567.372	-0.0705	570.902	-0.05762
					567.631	-0.07087	571.163	-0.05723
					567.89	-0.07123	571.424	-0.05709
					568.148	-0.07111	571.684	-0.05703
					568.407	-0.06928	571.945	-0.057
					568.666	-0.07013	572.206	-0.05713
					568.924	-0.07099	572.467	-0.05727
					569.183	-0.07001	572.727	-0.05721
					569.442	-0.06976	572.988	-0.05689
					569.7	-0.06989	573.249	-0.05654
					569.959	-0.0705	573.51	-0.05627
					570.218	-0.07172	573.77	-0.05609
					570.476	-0.06989	574.031	-0.05608
					570.735	-0.07197	574.292	-0.05634
					570.993	-0.0683	574.552	-0.05678
					571.252	-0.07087	574.813	-0.0572
					571.511	-0.07062	575.074	-0.05756
					571.769	-0.07099	575.334	-0.05797
					572.028	-0.06989	575.595	-0.0583
					572.286	-0.0694	575.856	-0.05822
					572.545	-0.07025	576.116	-0.05775
					572.803	-0.07013	576.377	-0.05748
					573.062	-0.06903	576.638	-0.05773
					573.32	-0.07013	576.898	-0.05805
					573.579	-0.07245	577.159	-0.05809
					573.837	-0.0716	577.42	-0.05808
					574.096	-0.07062	577.68	-0.05822
					574.354	-0.07148	577.941	-0.05826
					574.613	-0.06903	578.201	-0.05822
					574.871	-0.06903	578.462	-0.05849
					575.13	-0.07184	578.723	-0.059
					575.388	-0.07074	578.983	-0.05913
					575.646	-0.07172	579.244	-0.05876
					575.905	-0.0716	579.504	-0.05852
					576.163	-0.07258	579.765	-0.05881
					576.421	-0.07221	580.025	-0.05935
					576.68	-0.07197	580.286	-0.05976
					576.938	-0.07099	580.546	-0.05982
					577.197	-0.07087	580.807	-0.05949
					577.455	-0.07233	581.068	-0.05892
					577.713	-0.07221	581.328	-0.05861
					577.971	-0.0716	581.589	-0.05891
					578.23	-0.07209	581.849	-0.05948
					578.488	-0.0716	582.11	-0.05962
					578.746	-0.07343	582.37	-0.05911
					579.005	-0.07343	582.631	-0.05837
					579.263	-0.07233	582.891	-0.05797
					579.521	-0.07307	583.151	-0.058
					579.779	-0.07282	583.412	-0.05825
					580.037	-0.07319	583.672	-0.05855
					580.296	-0.0749	583.933	-0.05897
					580.554	-0.07527	584.193	-0.0595
					580.812	-0.07343	584.454	-0.05987
					581.07	-0.07392	584.714	-0.05969
					581.328	-0.07392	584.975	-0.05898
					581.586	-0.07417	585.235	-0.05831
					581.845	-0.07404	585.495	-0.05828
					582.103	-0.07404	585.756	-0.05881
					582.361	-0.07515	586.016	-0.05941
					582.619	-0.07441	586.277	-0.05974
					582.877	-0.07576	586.537	-0.05982
					583.135	-0.07368	586.797	-0.05977
					583.393	-0.07478	587.058	-0.05971
					583.651	-0.07539	587.318	-0.05971
					583.909	-0.07515	587.578	-0.05973
					584.167	-0.07637	587.839	-0.05973
					584.425	-0.07551	588.099	-0.05979
					584.683	-0.07478	588.359	-0.06002
					584.941	-0.07502	588.62	-0.0603
					585.199	-0.07478	588.88	-0.06041
					585.457	-0.07576	589.14	-0.06033
					585.715	-0.07625	589.401	-0.06024
					585.973	-0.07563	589.661	-0.06033
					586.231	-0.07673	589.921	-0.0605
					586.489	-0.076	590.181	-0.06068
					586.747	-0.07649	590.442	-0.06083
					587.005	-0.07649	590.702	-0.06097
					587.263	-0.07539	590.962	-0.06088
					587.521	-0.07661	591.223	-0.06058
					587.778	-0.076	591.483	-0.06034
					588.036	-0.07539	591.743	-0.0603
					588.294	-0.07686	592.003	-0.06018
					588.552	-0.07649	592.263	-0.05992
					588.81	-0.07576	592.524	-0.05969
					589.068	-0.07771	592.784	-0.05962
					589.325	-0.07686	593.044	-0.05959
					589.583	-0.07673	593.304	-0.05965
					589.841	-0.0771	593.564	-0.05993
					590.099	-0.07686	593.825	-0.06038
					590.357	-0.07735	594.085	-0.06079
					590.614	-0.07673	594.345	-0.0611
					590.872	-0.076	594.605	-0.06117
					591.13	-0.07588	594.865	-0.06089
					591.387	-0.076	595.125	-0.06042
					591.645	-0.07466	595.386	-0.06043
					591.903	-0.07404	595.646	-0.06114
					592.161	-0.07551	595.906	-0.0618
					592.418	-0.07319	596.166	-0.06133
					592.676	-0.0749	596.426	-0.05988
					592.933	-0.07294	596.686	-0.05863
					593.191	-0.07245	596.946	-0.05862
					593.449	-0.07294	597.206	-0.05966
					593.706	-0.07148	597.466	-0.06078
					593.964	-0.07135	597.726	-0.06116
					594.222	-0.07038	597.987	-0.06079
					594.479	-0.07001	598.247	-0.06034
					594.737	-0.07025	598.507	-0.06033
					594.994	-0.06891	598.767	-0.06057
					595.252	-0.06622	599.027	-0.06065
					595.509	-0.06756	599.287	-0.06067
					595.767	-0.06707	599.547	-0.06093
					596.024	-0.0661	599.807	-0.06129
					596.282	-0.06622	600.067	-0.0612
					596.539	-0.06561	600.327	-0.06064
					596.797	-0.06585	600.587	-0.06006
					597.054	-0.06426	600.847	-0.05971
					597.312	-0.06426	601.107	-0.05947
					597.569	-0.06402	601.367	-0.0594
					597.826	-0.06475	601.627	-0.05968
					598.084	-0.06389	601.887	-0.06023
					598.341	-0.06365	602.147	-0.06064
					598.599	-0.06402	602.407	-0.06057
					598.856	-0.06243	602.666	-0.05994
					599.113	-0.06206	602.926	-0.05914
					599.371	-0.06389	603.186	-0.05886
					599.628	-0.06304	603.446	-0.05941
					599.885	-0.06267	603.706	-0.06017
					600.143	-0.06426	603.966	-0.06017
					600.4	-0.06292	604.226	-0.05923
					600.657	-0.06402	604.486	-0.05812
					600.915	-0.06426	604.746	-0.05762
					601.172	-0.06463	605.006	-0.05772
					601.429	-0.06487	605.265	-0.05786
					601.686	-0.06463	605.525	-0.05761
					601.944	-0.06573	605.785	-0.05707
					602.201	-0.06536	606.045	-0.05651
					602.458	-0.065	606.305	-0.05603
					602.715	-0.06707	606.565	-0.05552
					602.973	-0.06671	606.824	-0.05498
					603.23	-0.06707	607.084	-0.05479
					603.487	-0.06695	607.344	-0.05548
					603.744	-0.06671	607.604	-0.05689
					604.001	-0.06695	607.864	-0.05802
					604.258	-0.06793	608.123	-0.05801
					604.515	-0.0705	608.383	-0.05718
					604.773	-0.06866	608.643	-0.05638
					605.03	-0.07111	608.903	-0.05595
					605.287	-0.06964	609.162	-0.05578
					605.544	-0.07184	609.422	-0.05595
					605.801	-0.07221	609.682	-0.05658
					606.058	-0.07135	609.942	-0.05748
					606.315	-0.07233	610.201	-0.05819
					606.572	-0.07392	610.461	-0.05838
					606.829	-0.07307	610.721	-0.05791
					607.086	-0.07282	610.98	-0.05711
					607.343	-0.07282	611.24	-0.05667
					607.6	-0.07441	611.5	-0.05711
					607.857	-0.07551	611.76	-0.05816
					608.114	-0.07417	612.019	-0.05905
					608.371	-0.07404	612.279	-0.05934
					608.628	-0.07551	612.539	-0.05929
					608.885	-0.07417	612.798	-0.05948
					609.142	-0.07441	613.058	-0.06002
					609.399	-0.07539	613.317	-0.06046
					609.655	-0.07576	613.577	-0.06035
					609.912	-0.07515	613.837	-0.05984
					610.169	-0.07563	614.096	-0.05924
					610.426	-0.07466	614.356	-0.05859
					610.683	-0.07551	614.615	-0.05792
					610.94	-0.07466	614.875	-0.05759
					611.197	-0.076	615.135	-0.05786
					611.453	-0.07478	615.394	-0.05845
					611.71	-0.07637	615.654	-0.0588
					611.967	-0.076	615.913	-0.05868
					612.224	-0.07551	616.173	-0.05842
					612.48	-0.07637	616.432	-0.05843
					612.737	-0.0738	616.692	-0.05867
					612.994	-0.07649	616.951	-0.05857
					613.251	-0.07551	617.211	-0.0579
					613.507	-0.07563	617.47	-0.0571
					613.764	-0.07478	617.73	-0.05679
					614.021	-0.07502	617.989	-0.05715
					614.277	-0.07588	618.249	-0.05786
					614.534	-0.07466	618.508	-0.0584
					614.791	-0.07637	618.768	-0.05841
					615.047	-0.07563	619.027	-0.05814
					615.304	-0.07502	619.287	-0.05806
					615.561	-0.07478	619.546	-0.05816
					615.817	-0.07539	619.806	-0.05798
					616.074	-0.07551	620.065	-0.05741
					616.33	-0.07686	620.325	-0.05692
					616.587	-0.07527	620.584	-0.05706
					616.844	-0.07466	620.843	-0.05767
					617.1	-0.07576	621.103	-0.05802
					617.357	-0.076	621.362	-0.05757
					617.613	-0.07625	621.622	-0.05664
					617.87	-0.07637	621.881	-0.05613
					618.126	-0.07527	622.14	-0.05645
					618.383	-0.07686	622.4	-0.05684
					618.639	-0.07588	622.659	-0.05631
					618.896	-0.07637	622.918	-0.05501
					--	--	623.178	-0.05423
					--	--	--	--
					--	--	--	--
					--	--	--	--
					--	--	--	--
					--	--	--	--
					601.727	-0.045
					601.987	-0.04434
					602.246	-0.045
					602.506	-0.045
					602.766	-0.04527
					603.025	-0.04514
					603.285	-0.04434
					603.544	-0.04474
					603.804	-0.045
					604.064	-0.04593
					604.323	-0.0454
					604.583	-0.04447
					604.842	-0.04461
					605.102	-0.04487
					605.361	-0.04514
					605.621	-0.04461
					605.88	-0.04447
					606.14	-0.04461
					606.399	-0.0454
					606.659	-0.04474
					606.918	-0.04474
					607.178	-0.04368
					607.437	-0.04394
					607.697	-0.04328
					607.956	-0.04328
					608.216	-0.04302
					608.475	-0.04302
					608.734	-0.04289
					608.994	-0.04315
					609.253	-0.04381
					609.513	-0.04302
					609.772	-0.04302
					610.031	-0.04183
					610.291	-0.04302
					610.55	-0.04328
					610.81	-0.04249
					611.069	-0.04249
					611.328	-0.04249
					611.588	-0.04222
					611.847	-0.04222
					612.106	-0.04209
					612.366	-0.04262
					612.625	-0.04262
					612.884	-0.04275
					613.143	-0.04355
					613.403	-0.04341

## Sheet: Figure 1d
Figure 1d	Light intensity
	158	1.1	8.5	16.8	39.8	32.8	25.5
	50	1	6.4	17.3	41.2	36.1	28.4
	15.8	1	5.2	19.5	49.7	37.9	31.2
	5	0.95	5.3	19.8	48.3	34.6	29.2
	1.58	0.83	3.6	18.9	45.1	27.8	22.6
	0.5	0.8	3.4	17.6	41.1	26.5	23.5
	0.158			16.7	39	27.3	21.7
	--
