# Supplementary material for: Efficient sky-blue perovskite light-emitting diodes via photoluminescence enhancement
Source: Nat Commun. 2019 Dec 10;10:5633. doi: 10.1038/s41467-019-13580-w (PMC6904584; doi:10.1038/s41467-019-13580-w)
Supplement: Supplementary file 2 — Source Data [file 41467_2019_13580_MOESM2_ESM.zip › Source data- Efficient Sky-blue Perovskite Light-emitting Diodes via Photoluminescence Enhancement/Fig.2.xlsx]

## Sheet: Figure 2c
Figure 2c	bias	0	bias	0.01	bias	0.02	bias	0.05	bias	0.1	bias	CsPbBr3
	-0.0003237	-0.000137715	0.000670648	3.5598e-06	7.80537e-05	-0.000313511	7.8053e-05	-4.66457e-05	0.000634638	7.64744e-06	-0.000892547	-0.00373
	0.03527	-0.000274526	0.03481	5.19088e-06	0.03529	-1.99055e-05	0.0352	0.000126136	0.0353	-9.03347e-05	0.0339	0.20191
	0.07002	-7.57769e-06	0.07138	2.20328e-05	0.07075	0.000790688	0.07162	0.000108415	0.07167	0.000293634	0.06933	0.41386
	0.10517	-4.26271e-05	0.10565	2.76339e-05	0.10585	0.000458438	0.10557	0.000133459	0.10576	0.000475497	0.10435	0.61563
	0.14131	0.000351584	0.14169	6.25469e-05	0.1408	0.000110635	0.14056	9.69316e-05	0.14159	0.000858311	0.13939	0.83231
	0.17608	0.000446489	0.17707	0.000104948	0.17644	0.000422313	0.17694	0.000131589	0.17701	0.000694619	0.17514	0.08909
	0.21187	0.000377823	0.21107	9.68433e-05	0.21143	0.000215558	0.21066	0.000224783	0.21149	0.000873698	0.2097	0.09795
	0.2464	0.000654994	0.24669	0.000162548	0.24656	-2.76285e-05	0.24627	7.59035e-05	0.24591	0.00127	0.24517	0.08923
	0.28316	0.000804837	0.28169	0.000122904	0.28222	0.00041593	0.28106	5.28445e-05	0.2823	0.00162	0.28059	0.16873
	0.31661	0.000684082	0.31748	0.000127623	0.31719	0.000307626	0.31684	0.000158078	0.31637	0.00223	0.31567	0.13388
	0.35335	0.000828192	0.35329	0.000174561	0.35275	7.44891e-05	0.35315	0.000124369	0.35305	0.00277	0.35101	0.12842
	0.38739	0.000790676	0.38695	0.000231083	0.38797	0.00019369	0.38731	8.14512e-05	0.3877	0.00279	0.38612	0.14823
	0.42295	0.000788616	0.42288	0.000296727	0.42309	0.000349972	0.42257	5.25965e-05	0.42153	0.00341	0.42115	0.12252
	0.45833	0.000978304	0.45724	0.000353928	0.4582	0.000276623	0.45825	5.59124e-05	0.45836	0.00415	0.45655	0.10724
	0.4924	0.00107	0.49362	0.000473962	0.49339	0.000252572	0.49373	6.44117e-05	0.49341	0.00446	0.49162	0.11633
	0.52899	0.00145	0.52811	0.000566286	0.52838	0.000145521	0.52885	0.000118099	0.52753	0.00541	0.52668	0.13376
	0.56369	0.00136	0.56411	0.000492506	0.56377	0.000241225	0.5632	0.000101599	0.56314	0.00647	0.56205	0.14835
	0.59955	0.0018	0.59883	0.000610911	0.59903	0.000252472	0.59885	0.000110315	0.59907	0.00728	0.59707	0.16477
	0.63332	0.00219	0.63393	0.000599175	0.63401	0.000153569	0.63359	0.000180843	0.63385	0.00804	0.63212	0.19296
	0.66907	0.00226	0.67054	0.000694147	0.66929	0.000295757	0.66995	0.000114027	0.66919	0.00924	0.66779	0.20577
	0.70397	0.00253	0.70458	0.000736117	0.70426	0.000118594	0.70517	0.000235675	0.70391	0.0103	0.7029	0.21138
	0.73923	0.00275	0.74016	0.000833521	0.73937	0.000228127	0.73928	8.55767e-05	0.73888	0.01161	0.73797	0.21029
	0.77452	0.0024	0.77593	0.00126	0.77508	-0.00011727	0.77456	0.000139885	0.77422	0.01264	0.77328	0.2156
	0.81076	0.00264	0.80969	0.00137	0.81002	0.000240336	0.81034	0.000103528	0.80935	0.01484	0.80837	0.23152
	0.84568	0.0026	0.84582	0.00151	0.83448	0.000203779	0.84451	8.57756e-05	0.84417	0.01503	0.84337	0.24254
	0.87989	0.00273	0.88126	0.00173	0.88066	-8.9679e-05	0.88092	6.31844e-05	0.87991	0.01744	0.8788	0.282
	0.91481	0.00258	0.9135	0.00172	0.91561	-2.1683e-05	0.91541	5.59124e-05	0.9149	0.01912	0.91381	0.29581
	0.9508	0.00342	0.94507	0.00189	0.95079	0.00023799	0.94937	5.59124e-05	0.94996	0.02136	0.94892	0.32688
	0.98659	0.00403	0.98635	0.000917003	0.98621	0.000291327	0.9856	0.000131589	0.98475	0.02258	0.98431	0.34723
	1.02099	0.00393	1.0212	0.000909342	1.02124	0.000253444	1.02039	7.59035e-05	1.02032	0.02474	1.01937	0.34895
	1.05687	0.00355	1.01115	0.00189	1.05696	0.000263931	1.05734	0.000131589	1.05566	0.02564	1.05509	0.35579
	1.09285	0.0046	1.0916	0.00127	1.09203	0.000353279	1.09245	0.000217613	1.09068	0.02777	1.09007	0.34866
	1.12804	0.00526	1.1262	0.0012	1.12695	0.000618916	1.12724	0.000290058	1.12562	0.02991	1.12487	0.36168
	1.1638	0.00587	1.16293	0.0012	1.16247	0.000435689	1.16296	5.23482e-05	1.16144	0.0317	1.16062	0.41991
	1.1988	0.00641	1.19989	0.00137	1.1977	0.000667599	1.19789	0.000286229	1.19609	0.03308	1.19569	0.43982
	1.23113	0.00464	1.23433	0.00167	1.2326	0.000860233	1.23211	0.000239124	1.23109	0.03512	1.23065	0.49094
	1.26542	0.00469	1.26814	0.00191	1.26804	0.000970128	1.2674	0.000135568	1.26681	0.03866	1.26604	0.48717
	1.3027	0.00709	1.30313	0.00206	1.30335	0.000906637	1.30361	0.000105941	1.30187	0.04062	1.30111	0.48903
	1.32418	0.00792	1.33816	0.00185	1.33821	0.00103	1.33841	-2.95456e-05	1.33642	0.04363	1.33611	0.57647
	1.37247	0.00383	1.37327	0.00208	1.37334	0.00119	1.37344	0.000284671	1.37234	0.04541	1.37151	0.59284
	1.40671	0.00354	1.41678	0.00446	1.40891	0.00135	1.40825	0.000236556	1.40724	0.04799	1.40648	0.60904
	1.44402	0.00405	1.44342	0.00301	1.44365	0.00128	1.44358	0.000270771	1.4425	0.05135	1.4415	0.67336
	1.47852	0.00465	1.4787	0.00329	1.47873	0.00152	1.47846	0.00026365	1.47794	0.05473	1.47723	0.69241
	1.51268	0.00422	1.51394	0.00427	1.51394	0.00157	1.51374	0.000119859	1.51276	0.05779	1.51182	0.82753
	1.54905	0.00519	1.54935	0.0043	1.54904	0.00176	1.54949	0.00018203	1.54767	0.06265	1.54692	0.90701
	1.58604	0.0075	1.58452	0.00328	1.58435	0.00207	1.58444	0.000308387	1.58328	0.06582	1.58254	0.9067
	1.61782	0.00934	1.62034	0.00374	1.6194	0.00203	1.61862	0.000206933	1.61864	0.06794	1.61744	0.99632
	1.65331	0.00533	1.65532	0.00328	1.65487	0.00163	1.65494	0.000182888	1.65372	0.07259	1.65289	0.81394
	1.68927	0.00567	1.68955	0.0034	1.68953	0.00206	1.69106	0.000256588	1.68897	0.07557	1.68795	0.85074
	1.72483	0.00783	1.72533	0.00345	1.72466	0.00203	1.72434	0.00023799	1.72386	0.07909	1.723	0.89187
	1.76041	0.00695	1.75859	0.00448	1.76026	0.00204	1.76143	0.000243324	1.75988	0.08283	1.75829	0.89767
	1.79505	0.0063	1.79472	0.00616	1.79525	0.00222	1.79552	0.000303457	1.79417	0.08548	1.79331	0.98397
	1.8304	0.00624	1.83059	0.00532	1.82988	0.00219	1.88491	0.000329217	1.82919	0.09034	1.82825	1.1259
	1.8654	0.00556	1.86999	0.00741	1.86563	0.00304	1.86529	0.000329217	1.86508	0.09623	1.86361	1.1436
	1.90046	0.00768	1.90173	0.00595	1.90069	0.00281	1.90048	0.000305937	1.89987	0.09823	1.89863	1.2169
	1.93759	0.00682	1.9355	0.005	1.93625	0.00339	1.93466	0.000257797	1.93495	0.10387	1.93362	1.43505
	1.97138	0.00762	1.9716	0.00802	1.97109	0.00351	1.97158	0.000327672	1.97055	0.10597	1.96924	1.64199
	2.00607	0.00758	2.00676	0.00658	2.00627	0.00433	2.006	0.000287245	2.00548	0.11326	2.00426	1.82015
	2.04247	0.00786	2.04122	0.00733	2.04085	0.00438	2.04013	0.000254186	2.04035	0.11717	2.03894	1.73242
	2.07769	0.00891	2.07671	0.00706	2.07616	0.00398	2.07586	0.000285898	2.07602	0.12099	2.07471	1.83875
	2.11152	0.01299	2.10844	0.00941	2.11147	0.00418	2.1115	0.000312619	2.11106	0.12378	2.10961	1.93605
	2.14513	0.01345	2.14586	0.00852	2.14656	0.00404	2.14673	0.000330769	2.14576	0.13071	2.14462	2.10255
	2.18145	0.01311	2.1834	0.00964	2.18159	0.0044	2.18156	0.000370314	2.18157	0.13698	2.17998	2.2967
	2.2168	0.01632	2.21775	0.0102	2.2167	0.00575	2.21536	0.000404899	2.21672	0.14104	2.21497	2.55106
	2.252	0.01568	2.25248	0.01064	2.25231	0.00539	2.25243	0.000486406	2.25183	0.14037	2.25032	2.735
	2.28699	0.01587	2.28781	0.01249	2.287	0.00558	2.28676	0.000607484	2.28694	0.14533	2.28535	3.07709
	2.32238	0.02577	2.32191	0.01471	2.32195	0.00669	2.32098	0.000777167	2.32228	0.15253	2.32037	3.45314
	2.35689	0.02096	2.35786	0.0171	2.35758	0.00723	2.35632	0.000886701	2.35738	0.15743	2.35603	3.89125
	2.38937	0.02025	2.39187	0.01897	2.3924	0.00937	2.39106	0.0013	2.39251	0.17002	2.39104	4.1731
	2.42722	0.01496	2.42617	0.02215	2.42734	0.00968	2.42765	0.0021	2.4274	0.17489	2.42574	4.6402
	2.46272	0.01779	2.46323	0.02699	2.46281	0.01162	2.46315	0.00301	2.46315	0.17896	2.46142	5.17944
	2.49785	0.02178	2.49713	0.03769	2.4978	0.01476	2.49683	0.00394	2.4981	0.18647	2.49642	5.61676
	2.53229	0.0254	2.53273	0.04635	2.53304	0.01723	2.53287	0.00476	2.53289	0.19241	2.53143	6.33812
	2.56811	0.0258	2.56864	0.07177	2.56835	0.02074	2.55287	0.0059	2.56878	0.2021	2.56679	7.10048
	2.60306	0.02879	2.60372	0.07123	2.60328	0.02309	2.5787	0.00651	2.60363	0.20718	2.60179	6.80273
	2.63838	0.03264	2.63433	0.08111	2.63802	0.03079	2.60209	0.00741	2.63861	0.22081	2.63681	7.15451
	2.6744	0.04324	2.67292	0.07613	2.67347	0.0363	2.62674	0.00784	2.67443	0.22582	2.67223	8.09279
	2.70851	0.0455	2.70857	0.09984	2.71923	0.05363	2.6529	0.00875	2.70921	0.23782	2.70733	9.05826
	2.74348	0.04819	2.74358	0.10494	2.7477	0.06534	2.67807	0.01009	2.74416	0.25316	2.74237	10.1106
	2.77944	0.05777	2.77955	0.11672	2.77893	0.08236	2.70275	0.01132	2.77977	0.26916	2.77771	11.1745
	2.81536	0.08124	2.81428	0.1436	2.80897	0.08875	2.7279	0.01293	2.81489	0.29104	2.81274	12.4177
	2.84944	0.10082	2.84892	0.13591	2.83905	0.09678	2.75367	0.01517	2.84992	0.31611	2.84781	13.3578
	2.88448	0.12686	2.88401	0.14936	2.86954	0.10759	2.77895	0.01828	2.88502	0.35493	2.88352	14.3481
	2.91988	0.16793	2.91972	0.17275	2.89934	0.12511	2.80375	0.02155	2.92036	0.39819	2.91857	15.1672
	2.95524	0.212	2.95538	0.22645	2.9295	0.14089	2.8286	0.02641	2.95559	0.46284	2.95396	16.048
	2.98979	0.27928	2.98984	0.26706	2.96006	0.1662	2.85453	0.03168	2.99077	0.54827	2.98902	16.3804
	3.02521	0.36222	3.02554	0.31654	2.9898	0.19777	2.87856	0.03909	3.02558	0.64594	3.02409	17.3447
	3.06093	0.47055	3.06065	0.39018	3.02018	0.23564	2.9047	0.04795	3.06132	0.7756	3.05947	18.7353
	3.09606	0.60206	3.09614	0.4759	3.05038	0.28264	2.92947	0.0588	3.09581	0.92904	3.09453	20.1096
	3.13097	0.76539	3.13076	0.58775	3.08045	0.34274	2.95466	0.07284	3.13098	1.11958	3.12958	21.9017
	3.16653	0.96637	3.16674	0.74099	3.11052	0.41544	2.97985	0.08814	3.16666	1.34423	3.16497	23.777
	3.20151	1.23471	3.20177	0.92007	3.1409	0.49943	3.00489	0.10872	3.20159	1.6054	3.20003	25.1418
	3.2365	1.52585	3.23616	1.03052	3.17152	0.60777	3.02993	0.13323	3.23652	1.89491	3.23507	26.7774
	3.27217	1.8442	3.27216	1.2549	3.20143	0.73257	3.05581	0.16385	3.2721	2.23384	3.2708	28.4086
	3.3072	2.17177	3.30723	1.52381	3.23152	0.87174	3.08014	0.1984	3.30703	2.60276	3.30585	29.9576
	3.34221	2.58961	3.34216	1.83456	3.26157	1.02103	3.10529	0.23976	3.34204	3.00877	3.34052	31.6249
	3.37788	3.07124	3.3778	2.19425	3.2917	1.20155	3.13046	0.28827	3.37779	3.47271	3.37625	33.5647
	3.41278	3.59757	3.413	2.61985	3.32198	1.41043	3.15604	0.34692	3.41266	3.97021	3.4113	35.3257
	3.44771	4.17318	3.44787	3.09005	3.35267	1.6405	3.18124	0.41251	3.44762	4.51244	3.44636	37.0723
	3.48327	4.82054	3.48347	3.71321	3.38199	1.9023	3.20641	0.4893	3.48333	5.11206	3.48172	39.1868
	3.51854	5.51083	3.51841	4.03003	3.41253	2.18356	3.23131	0.57525	3.51826	5.75153	3.51679	41.3925
	3.55363	6.26729	3.55388	4.61928	3.44204	2.48947	3.25676	0.67378	3.55338	6.44967	3.55218	43.7948
	3.58915	7.08258	3.58927	5.25713	3.47304	2.8368	3.28168	0.78378	3.58852	7.19077	3.58725	46.4267
	3.62384	7.95119	3.62416	5.96782	3.50312	3.21442	3.30678	0.90704	3.62366	8.00277	3.62229	49.0493
	3.65955	8.8993	3.65939	6.68605	3.53334	3.61833	3.33175	1.04139	3.6587	8.86659	3.65803	51.7733
	3.69424	9.90491	3.69435	7.47705	3.56365	4.05246	3.35699	1.19061	3.69353	9.79528	3.69309	54.5966
	3.72966	10.9322	3.72999	8.32731	3.59359	4.50612	3.38238	1.35216	3.7287	10.7857	3.72782	57.4838
	3.76518	12.0718	3.76499	9.23625	3.62364	4.999	3.40733	1.52793	3.76436	11.8664	3.76353	60.4859
	3.79989	13.2779	3.79997	10.1735	3.65431	5.52679	3.43235	1.71788	3.7993	12.9985	3.79861	63.7099
	3.83499	14.5578	3.83492	11.1839	3.68395	6.07505	3.45799	1.92712	3.83393	14.2008	3.83365	66.8658
	3.87039	15.9428	3.87041	12.2825	3.71431	6.65741	3.48289	2.14502	3.8697	15.5048	3.86905	70.0602
	3.90559	17.3861	3.90565	13.4306	3.74433	7.27414	3.50801	2.37731	3.9047	16.8655	3.90409	73.4091
	3.94063	18.9417	3.94067	14.6494	3.77466	7.91729	3.53305	2.62488	3.93942	18.3068	3.93916	76.9174
	3.97635	20.555	3.97628	15.9527	3.80507	8.61451	3.55819	2.89019	3.97536	19.8553	3.97454	80.5185
	4.01133	22.2485	4.01131	17.2937	3.83488	9.32094	3.58364	3.16717	4.0103	21.4618	4.00959	84.4747
	4.0463	24.0416	4.04631	18.7165	3.86528	10.0853	3.60866	3.45847	4.04519	23.1597	4.04462	88.712
	4.08197	25.9711	4.08204	20.2447	3.89545	10.8893	3.63362	3.76516	4.08077	24.9716	4.07996	93.8142
	4.11712	27.9641	4.11686	21.8522	3.9258	11.7343	3.65892	4.0918	4.11579	26.8434	4.11499	100.336
	4.15263	30.0925	4.15268	23.4828	3.95605	12.6305	3.68392	4.43094	4.15115	28.8271	4.1506	109.758
	4.1875	32.2698	4.18745	25.2085	3.98578	13.5099	3.70914	4.78711	4.18599	30.8804	4.1856	121.692
	4.22248	34.5607	4.22245	27.0171	4.01607	14.4822	3.73421	5.15965	4.22122	32.9588	4.22064	137.786
	4.25802	37.0132	4.25804	28.9504	4.04601	15.5084	3.76	5.56195	4.25661	35.2373	4.25597	156.893
	4.29307	39.5208	4.29291	30.9272	4.07661	16.5735	3.78499	5.97055	4.29175	37.5333	4.29099	178.569
	4.32789	42.1401	4.3279	32.9895	4.1069	17.685	3.81015	6.38566	4.32665	39.9203	4.326	201.608
	4.36319	44.9013	4.36316	35.1611	4.13643	18.8424	3.83482	6.82603	4.36236	42.4649	4.36136	224.92
	4.39828	47.7794	4.39842	37.4272	4.16707	20.0584	3.86026	7.30558	4.39739	45.0527	4.39639	247.307
	4.43325	50.7294	4.43338	39.7619	4.19719	21.3022	3.88553	7.79183	4.43229	47.7283	4.43138	268.327
	4.46829	53.8379	4.46854	42.2162	4.22698	22.6186	3.91069	8.29647	4.46799	50.5503	4.46675	287.855
	4.50353	57.0355	4.50347	44.7408	4.25765	23.976	3.93516	8.81768	4.50295	53.4003	4.50174	305.884
	4.5388	60.4001	4.53853	47.3886	4.28754	25.3462	3.96103	9.37373	4.53784	56.336	4.53677	322.115
	4.57408	63.8753	4.57407	50.1427	4.31744	26.7831	3.98584	9.94191	4.57367	59.4201	4.57244	337.461
	4.6088	67.4728	4.60888	52.9642	4.34729	28.2749	4.01072	10.5329	4.60866	62.5295	4.60745	350.336
	4.6437	71.1427	4.64392	55.8699	4.37798	29.8702	4.03598	11.15	4.64354	65.7232	4.64215	362.572
	4.67969	75.0192	4.67944	58.9411	4.40803	31.4173	4.06171	11.7999	4.67926	69.0595	4.67775	373.62
	4.71448	78.9474	4.71443	62.0638	4.43781	33.0495	4.08654	12.4631	4.71422	72.4123	4.71278	383.917
	4.74937	83.0055	4.74923	65.2858	4.46834	34.7874	4.11166	13.1533	4.74925	75.8298	4.74779	393.131
	4.78493	87.3087	4.78484	68.6912	4.49836	36.528	4.13628	13.8613	4.78497	79.3809	4.78312	401.305
	4.81987	91.638	4.81982	72.1267	4.52797	38.3522	4.16218	14.6226	4.8199	82.9242	4.81816	409.227
	4.85552	96.1377	4.85534	75.7294	4.55866	40.2726	4.18717	15.3821	4.85519	86.5804	4.85347	423.292
	4.89053	100.723	4.89027	79.3298	4.58878	42.1222	4.21194	16.1658	4.88994	90.1072	4.88851	431.059
	4.92505	105.325	4.92532	83.0706	4.61884	44.1104	4.23721	16.985	4.92522	93.8651	4.92352	438.802
	4.96058	110.182	4.96084	87.0074	4.64871	46.1149	4.26238	17.8396	4.96048	97.6963	4.9592	446.743
	4.99558	115.11	4.99573	90.9736	4.679	48.2988	4.28731	18.7085	4.99555	101.582	4.99388	454.764
	5.03045	120.169	5.03041	94.9555	4.70931	50.4861	4.3126	19.6067	5.03043	105.468	5.02891	462.854
	5.06576	125.424	5.06558	99.0899	4.73895	52.7127	4.33743	20.5315	5.06625	109.565	5.06459	471.034
	5.10094	130.84	5.1011	103.381	4.76955	55.0302	4.36256	21.4925	5.10117	113.576	5.0996	478.52
	5.13598	136.363	5.13597	107.778	4.79966	57.4365	4.38781	22.4708	5.13615	117.67	5.13461	485.462
	5.17096	142.07	5.17122	112.314	4.82954	59.8429	4.41276	23.4823	5.17177	121.907	5.16995	491.954
	5.20644	147.87	5.20636	116.958	4.85979	62.2277	4.43775	24.5222	5.20674	126.124	5.20496	498.525
	5.24136	153.763	5.24131	121.686	4.88997	64.898	4.46338	25.6235	5.24174	130.383	5.23997	505.38
	5.2766	159.819	5.27666	126.545	4.91972	67.5674	4.48839	26.7206	5.27737	134.803	5.27532	512.605
	5.3115	165.919	5.31159	131.427	4.94961	70.3313	4.51314	27.8499	5.31227	139.166	5.31034	520.075
	5.34662	172.248	5.34688	136.389	4.98019	73.0988	4.53842	29.0116	5.34739	143.556	5.34538	528.25
	5.38202	178.777	5.38205	141.592	5.01054	75.9005	4.56376	30.2176	5.38295	148.055	5.38078	537.703
	5.41685	185.295	5.41702	146.839	5.04031	78.831	4.58871	31.4267	5.41791	152.523	5.41584	547.854
	5.45255	192.089	5.45262	152.319	5.07074	81.714	4.61344	32.6721	5.45326	157.006	5.45155	559.474
	5.48749	198.882	5.48751	157.838	5.10072	84.398	4.63861	33.9507	5.48819	161.468	5.48662	571.81
	5.52251	205.815	5.52244	163.487	5.13083	87.4465	4.66407	35.283	5.5235	166.05	5.52166	584.759
	5.5579	213.016	5.55803	169.39	5.16129	90.6433	4.68898	36.6253	5.5588	170.695	5.55706	595.717
	5.59312	220.127	5.5931	175.312	5.19097	93.6389	4.71394	37.9909	5.59378	175.319	5.59211	611.131
	5.62805	227.352	5.62824	181.339	5.22091	96.7022	4.73896	39.3853	5.62884	179.968	5.62716	626.243
	5.66394	234.916	5.66368	187.641	5.25111	99.9432	4.76474	40.8588	5.6645	184.779	5.66256	645.439
	5.69874	242.489	5.69873	193.916	5.28134	103.279	4.78982	42.3209	5.69919	189.44	5.69764	671.851
	5.73367	250.194	5.7337	200.301	5.3111	106.669	4.81468	43.8141	5.73432	194.145
	5.76952	258.155	5.76935	206.863	5.34104	110.204	4.83925	45.3116	5.7699	198.946
	5.80443	266.092	5.80437	213.445	5.37185	113.864	4.86482	46.9179	5.80487	203.674
	5.83936	274.108	5.83947	220.17	5.40181	117.353	4.88988	48.5111	5.83978	208.42
	5.8747	282.034	5.87472	227.08	5.4317	120.954	4.91484	50.1317	5.87542	213.308
	5.90996	290.144	5.90977	233.938	5.46209	124.715	4.93997	51.7846	5.91034	217.878
	5.94503	298.498	5.94499	240.906	5.49238	128.476	4.96519	53.463	5.94537	222.575
	5.98005	307.019	5.98039	248.053	5.5218	132.329	4.99043	55.1694	5.98093	227.499
	6.01567	315.644	6.01566	255.307	5.55256	136.306	5.01544	56.9022	6.01597	232.306
	6.05119	324.406	6.05101	262.68	5.58265	140.248	5.04029	58.6716	6.05129	237.186
	6.086	333.132	6.08617	270.079	5.61277	144.224	5.0655	60.5033	6.08629	242.079
	6.12096	341.955	6.12101	277.56	5.6427	148.331	5.09025	62.3323	6.12143	246.927
	6.15669	350.913	6.15635	285.206	5.67341	152.56	5.11543	64.1944	6.15669	251.833
	6.19145	359.79	6.19154	292.765	5.70322	156.665	5.14043	66.0398	6.19162	256.702
	6.22637	368.914	6.22664	300.528	5.73355	160.957	5.16629	67.9961	6.22696	261.649
	6.26224	378.134	6.26193	308.537	5.76402	165.344	5.19097	69.9324	6.26224	266.582
	6.29711	387.906	6.29719	316.531	5.79408	169.761	5.21584	71.9037	6.2971	271.486
	6.33225	397.508	6.33226	324.6	5.82385	174.191	5.24085	73.9001	6.33201	276.244
	6.36772	407.533	6.36792	332.963	5.85427	178.813	5.26651	75.9562	6.36751	281.158
	6.40305	417.41	6.40295	341.284	5.88461	183.361	5.29144	77.9697	6.40259	285.988
	6.43803	427.226	6.43792	349.733	5.91448	187.95	5.31635	80.041	6.43751	290.921
	6.47348	437.362	6.47356	358.59	5.94466	192.7	5.34148	82.1482	6.47311	295.991
	6.50866	447.321	6.50852	367.309	5.9752	197.59	5.36683	84.3143	6.50811	300.925
	6.54343	457.244	6.54372	376.182	6.00504	202.387	5.39175	86.4608	6.54312	305.907
	6.57931	467.38	6.57925	385.25	6.03519	207.244	5.41661	88.5207	6.5787	311.004
	6.61418	477.509	6.61407	394.376	6.06573	212.258	5.44149	90.7059	6.61351	316.003
	6.6492	487.696	6.64922	403.71	6.09572	217.233	5.46717	93.0108	6.64845	321.02
	6.68453	498.098	6.68453	413.293	6.12573	222.239	5.49203	95.2474	6.68426	326.154
	6.71988	508.725	6.71987	423.101	6.15624	227.429	5.5171	97.5266	6.71908	331.176
	6.75508	519.438	6.75516	433.117	6.18648	232.551	5.54218	99.8299	6.7544	336.266
	6.79024	530.098	6.79019	443.182	6.21641	237.755	5.5676	102.192	6.78929	341.144
	6.8255	540.876	6.82551	453.724	6.24644	242.919	5.59264	104.522	6.82454	346.079
	6.86081	551.611	6.86083	464.269	6.277	248.275	5.61766	106.852	6.85996	351.167
	6.89556	562.212	6.8957	475.033	6.30676	253.517	5.64267	109.228	6.89489	356.206
	6.93083	573.092	6.93086	486.117	6.3371	258.937	5.66816	111.69	6.92979	361.228
	6.96645	584.246	6.9664	497.572	6.36771	264.475	5.69318	114.131	6.96533	366.488
	7.00128	595.486	7.00135	509.058	6.39735	269.913	5.71827	116.595	7.0003	371.656
					6.42737	275.38	5.74322	119.067
					6.45816	281.089	5.76902	121.662
					6.4879	286.574	5.79405	124.088
					6.51837	292.233	5.81908	126.632
					6.5485	297.941	5.84374	129.139
					6.579	303.727	5.86928	131.789
					6.60877	309.45	5.8945	134.398
					6.63887	315.299	5.91951	137.002
					6.6695	321.28	5.94459	139.641
					6.69919	327.207	5.97017	142.229
					6.72948	333.219	5.99484	144.876
					6.76003	339.287	6.02014	147.62
					6.78988	345.33	6.04521	150.355
					6.82006	351.522	6.07067	153.144
					6.84971	357.702	6.09539	155.928
					6.88034	364.091	6.12054	158.744
					6.91072	370.502	6.14553	161.575
					6.94073	376.967	6.1714	164.538
					6.97127	383.601	6.19634	167.402
					7.00095	390.133	6.22133	170.305
							6.24662	173.158
							6.27182	176.065
							6.29671	178.885
							6.32181	181.714
							6.34714	184.639
							6.37239	187.619
							6.39737	190.575
							6.42235	193.545
							6.44747	196.53
							6.4734	199.654
							6.49819	202.623
							6.52327	205.607
							6.54839	208.677
							6.57347	211.817
							6.59862	214.928
							6.6238	218.073
							6.64887	221.233
							6.67423	224.498
							6.69925	227.571
							6.72427	230.787
							6.74901	234.03
							6.77483	237.482
							6.79984	240.826
							6.82522	244.249
							6.8499	247.611
							6.87547	251.177
							6.90065	254.668
							6.92573	258.132
							6.95069	261.662
							6.97613	265.268
							7.0007	268.854

## Sheet: Figure 2d
	Figure 2d	bias	0	bias	0.01	bias	0.02	bias	0.05	bias	0.1	bias	CsPbBr3
		-0.0003237	-0.0216	0.000670648	0.00755	1.00087	0.01152	1.99951	0.00789	0.000634638	-0.00077307	-0.000892547	1.96528
		0.03527	-0.00435	0.03481	0.01048	1.03084	0.00731	2.02513	-0.00332	0.0353	-0.00177	0.0339	1.90986
		0.07002	0.00914	0.07138	0.0143	1.0615	-0.00312	2.04943	0.00668	0.07167	0.00155	0.06933	1.89845
		0.10517	-0.01565	0.10565	0.00247	1.09184	0.00843	2.07504	-0.00218	0.10576	0.00587	0.10435	1.88542
		0.14131	0.02644	0.14169	0.01328	1.12164	0.01082	2.10111	-0.00387	0.14159	0.01553	0.13939	1.88946
		0.17608	-0.000358114	0.17707	0.000818545	1.15186	0.00469	2.1257	0.0035	0.17701	0.01755	0.17514	1.87722
		0.21187	0.03645	0.21107	-0.00471	1.18193	0.0077	2.1507	-0.00156	0.21149	0.02346	0.2097	1.83592
		0.2464	0.00863	0.24669	0.03931	1.21214	0.00419	2.17671	-0.00195	0.24591	0.01342	0.24517	1.13464
		0.28316	0.01819	0.28169	0.01435	1.24233	0.01278	2.20044	-0.0014	0.2823	0.01285	0.28059	1.14894
		0.31661	0.00575	0.31748	0.02549	1.27243	0.007	2.22638	0.00205	0.31637	0.00925	0.31567	1.11972
		0.35335	0.000493401	0.35329	0.03222	1.30271	0.00542	2.25182	0.00228	0.35305	0.00466	0.35101	0.94232
		0.38739	0.03911	0.38695	0.00794	1.33304	0.00553	2.27649	0.00111	0.3877	0.00525	0.38612	3.01682
		0.42295	0.02031	0.42288	0.00917	1.36317	0.00858	2.30123	0.01019	0.42153	0.007	0.42115	1.66257
		0.45833	0.000867431	0.45724	0.01558	1.39342	0.00127	2.32767	-0.000429736	0.45836	0.01107	0.45655	2.23239
		0.4924	-0.00371	0.49362	0.00387	1.42295	0.00492	2.3532	0.00242	0.49341	0.00914	0.49162	1.96935
		0.52899	0.01169	0.52811	0.00555	1.45377	0.00956	2.37711	0.00925	0.52753	0.01073	0.52668	3.51461
		0.56369	-0.01058	0.56411	0.0088	1.48388	0.00643	2.40195	0.00325	0.56314	0.01062	0.56205	4.48496
		0.59955	0.00411	0.59883	0.00884	1.51352	0.00956	2.42841	0.00274	0.59907	0.01078	0.59707	3.37981
		0.63332	0.00911	0.63393	0.02074	1.54344	0.01159	2.45223	0.00308	0.63385	0.01207	0.63212	3.85387
		0.66907	0.02315	0.67054	0.01196	1.57404	0.00815	2.47703	0.00437	0.66919	0.00769	0.66779	2.89891
		0.70397	0.01039	0.70458	0.01198	1.60421	0.00821	2.50329	0.00777	0.70391	0.01103	0.7029	2.31009
		0.73923	0.00466	0.74016	0.01262	1.63366	0.01133	2.52721	-0.0053	0.73888	0.01019	0.73797	0.03563
		0.77452	0.000954969	0.77593	0.01312	1.66458	0.00652	2.55287	-0.00856	0.77422	0.00716	0.77328	0.00449
		0.81076	0.00517	0.80969	0.01887	1.69482	0.0121	2.5787	0.00218	0.80935	0.00805	0.80837	-0.0289
		0.84568	0.01088	0.84582	0.02173	1.72468	0.01062	2.60209	0.00323	0.84417	0.00687	0.84337	0.76525
		0.87989	0.01202	0.88126	0.02741	1.75461	0.01225	2.62674	-0.00217	0.87991	0.00639	0.8788	0.21
		0.91481	0.01371	0.9135	0.01908	1.78444	0.01092	2.6529	0.000190994	0.9149	0.00871	0.91381	0.00895
		0.9508	0.00664	0.94507	0.01703	1.81475	0.00816	2.67807	0.00965	0.94996	0.01417	0.94892	0.0168
		0.98659	0.01411	0.98635	0.02285	1.8449	0.00663	2.70275	0.00411	0.98475	0.01253	0.98431	0.00733
		1.02099	0.00124	1.0212	0.02309	1.87516	0.01007	2.7279	0.00656	1.02032	0.01198	1.01937	0.00134
		1.05687	0.00838	1.01115	0.01779	1.90509	0.00781	2.75367	0.00987	1.05566	0.01464	1.05509	-0.00667
		1.09285	-0.00433	1.0916	0.01941	1.93554	0.00912	2.77895	0.02262	1.09068	0.0136	1.09007	0.00409
		1.12804	0.0055	1.1262	0.02055	1.96547	0.01077	2.80375	0.03864	1.12562	0.01385	1.12487	0.00581
		1.1638	0.00751	1.16293	0.01251	1.99545	0.01024	2.8286	0.05907	1.16144	0.00807	1.16062	0.00466
		1.1988	0.0017	1.19989	0.01529	2.02536	0.00917	2.85453	0.12192	1.19609	0.00884	1.19569	0.00315
		1.23113	0.0038	1.23433	0.01771	2.0558	0.00888	2.87856	0.20564	1.23109	0.01139	1.23065	0.00493
		1.26542	0.00163	1.26814	0.01563	2.08595	0.01166	2.9047	0.35057	1.26681	0.00775	1.26604	0.00491
		1.3027	0.0034	1.30313	0.01424	2.11565	0.00796	2.92947	0.56599	1.30187	0.00723	1.30111	0.00487
		1.32418	0.00826	1.33816	0.01489	2.14668	0.00825	2.95466	0.91231	1.33642	0.01071	1.33611	0.00633
		1.37247	0.01375	1.37327	0.01819	2.17685	0.00797	2.97985	1.43294	1.37234	0.01164	1.37151	0.00579
		1.40671	-3.18323e-05	1.41678	0.01884	2.20346	0.01117	3.00489	2.17524	1.40724	0.01357	1.40648	0.00556
		1.44402	0.00836	1.44342	0.01672	2.23678	0.00967	3.02993	3.23713	1.4425	0.01517	1.4415	0.00763
		1.47852	0.00581	1.4787	0.01896	2.26722	0.01147	3.05581	4.76907	1.47794	0.01364	1.47723	0.00712
		1.51268	0.00712	1.51394	0.0209	2.29671	0.00838	3.08014	6.7821	1.51276	0.01346	1.51182	0.00605
		1.54905	0.0135	1.54935	0.01497	2.32637	0.01197	3.10529	9.4879	1.54767	0.01432	1.54692	0.00372
		1.58604	0.01206	1.58452	0.01783	2.35705	0.00723	3.13046	13.0369	1.58328	0.01605	1.58254	0.00487
		1.61782	0.0097	1.62034	0.01602	2.38753	0.01022	3.15604	17.7183	1.61864	0.01232	1.61744	0.00695
		1.65331	0.00824	1.65532	0.01623	2.41736	0.00726	3.18124	23.4466	1.65372	0.01239	1.65289	0.00697
		1.68927	0.00938	1.68955	0.01696	2.44774	0.01222	3.20641	30.5312	1.68897	0.01082	1.68795	0.005
		1.72483	0.00832	1.72533	0.01774	2.4777	0.01461	3.23131	39.0932	1.72386	0.01339	1.723	0.00372
		1.76041	0.013	1.75859	0.01749	2.50726	0.01292	3.25676	49.4506	1.75988	0.00987	1.75829	0.00911
		1.79505	0.00915	1.79472	0.02196	2.53795	0.00982	3.28168	61.4724	1.79417	0.01064	1.79331	0.01019
		1.8304	0.01172	1.83059	0.01763	2.56796	0.00881	3.30678	76.0948	1.82919	0.00221	1.82825	0.00772
		1.8654	0.01008	1.86999	0.01294	2.59795	0.00885	3.33175	92.0389	1.86508	0.00662	1.86361	0.00654
		1.90046	0.00351	1.90173	0.01741	2.62829	0.00988	3.35699	110.294	1.89987	0.0116	1.89863	0.00634
		1.93759	0.00938	1.9355	0.01993	2.65826	0.01086	3.38238	130.382	1.93495	0.01066	1.93362	0.00791
		1.97138	0.00935	1.9716	0.01756	2.68805	0.01465	3.40733	152.638	1.97055	0.01169	1.96924	0.00629
		2.00607	0.01043	2.00676	0.02015	2.71923	0.02045	3.43235	176.978	2.00548	0.01087	2.00426	0.00639
		2.04247	0.00917	2.04122	0.01497	2.7477	0.0319	3.45799	204.148	2.04035	0.0103	2.03894	0.00657
		2.07769	0.0084	2.07671	0.01629	2.77893	0.05299	3.48289	232.887	2.07602	0.0126	2.07471	0.00731
		2.11152	0.00724	2.10844	0.01648	2.80897	0.09856	3.50801	263.664	2.11106	0.01091	2.10961	0.00688
		2.14513	0.01251	2.14586	0.01626	2.83905	0.19293	3.53305	296.584	2.14576	0.00493	2.14462	0.00697
		2.18145	0.01028	2.1834	0.01967	2.86954	0.36181	3.55819	331.976	2.18157	0.01296	2.17998	0.00631
		2.2168	0.00836	2.21775	0.01774	2.89934	0.65714	3.58364	368.783	2.21672	0.01235	2.21497	0.00817
		2.252	0.01048	2.25248	0.01816	2.9295	1.16879	3.60866	407.809	2.25183	0.01232	2.25032	0.00927
		2.28699	0.00789	2.28781	0.01957	2.96006	2.043	3.63362	448.555	2.28694	0.01269	2.28535	0.0093
		2.32238	0.0082	2.32191	0.0173	2.9898	3.40889	3.65892	492.232	2.32228	0.01216	2.32037	0.00937
		2.35689	0.00616	2.35786	0.01697	3.02018	5.56354	3.68392	536.949	2.35738	0.00941	2.35603	0.00995
		2.38937	0.01223	2.39187	0.01743	3.05038	8.80867	3.70914	583.85	2.39251	0.01198	2.39104	0.00771
		2.42722	0.0098	2.42617	0.01307	3.08045	13.3867	3.73421	632.571	2.4274	0.01203	2.42574	0.00927
		2.46272	0.00789	2.46323	0.01611	3.11052	19.8692	3.76	684.811	2.46315	0.01128	2.46142	0.01087
		2.49785	0.01148	2.49713	0.02116	3.1409	28.6835	3.78499	731.859	2.4981	0.01291	2.49642	0.01478
		2.53229	0.00668	2.53273	0.01837	3.17152	40.4515	3.81015	787.748	2.53289	0.01198	2.53143	0.02707
		2.56811	0.00948	2.56864	0.02007	3.20143	55.3422	3.83482	844.161	2.56878	0.01071	2.56679	0.05239
		2.60306	0.01138	2.60372	0.01386	3.23152	74.1873	3.86026	904.847	2.60363	0.01171	2.60179	0.10688
		2.63838	0.0082	2.63433	0.02386	3.26157	97.8575	3.88553	964.437	2.63861	0.01412	2.63681	0.21971
		2.6744	0.01013	2.67292	0.02318	3.2917	126.026	3.91069	1026.92	2.67443	0.01405	2.67223	0.41196
		2.70851	0.01736	2.70857	0.02212	3.32198	158.596	3.93516	1087.69	2.70921	0.01446	2.70733	0.74991
		2.74348	0.025	2.74358	0.03295	3.35267	196.808	3.96103	1154.4	2.74416	0.0249	2.74237	1.31519
		2.77944	0.04944	2.77955	0.05516	3.38199	239.363	3.98584	1222.66	2.77977	0.0432	2.77771	2.20753
		2.81536	0.1024	2.81428	0.09204	3.41253	287.846	4.01072	1291.6	2.81489	0.07751	2.81274	3.56756
		2.84944	0.21682	2.84892	0.18784	3.44204	340.986	4.03598	1363.26	2.84992	0.13815	2.84781	5.6058
		2.88448	0.45644	2.88401	0.37767	3.47304	400.948	4.06171	1437.82	2.88502	0.25946	2.88352	8.56405
		2.91988	0.89557	2.91972	0.73483	3.50312	465.52	4.08654	1512.58	2.92036	0.47328	2.91857	12.7588
		2.95524	1.69504	2.95538	1.40072	3.53334	535.378	4.11166	1588.99	2.95559	0.84649	2.95396	18.6082
		2.98979	3.07159	2.98984	2.54461	3.56365	610.923	4.13628	1666.99	2.99077	1.43937	2.98902	26.303
		3.02521	5.34352	3.02554	4.45458	3.59359	689.056	4.16218	1747.35	3.02558	2.36223	3.02409	36.193
		3.06093	8.98993	3.06065	7.60356	3.62364	773.314	4.18717	1828.69	3.06132	3.78911	3.05947	48.8875
		3.09606	14.3482	3.09614	12.2805	3.65431	862.602	4.21194	1909.83	3.09581	5.8923	3.09453	64.5665
		3.13097	22.0378	3.13076	19.2019	3.68395	954.582	4.23721	1994.05	3.13098	8.86691	3.12958	83.7195
		3.16653	32.878	3.16674	29.0585	3.71431	1052.16	4.26238	2080.87	3.16666	13.063	3.16497	108
		3.20151	47.7399	3.20177	42.2471	3.74433	1139.98	4.28731	2167.53	3.20159	18.6068	3.20003	136.788
		3.2365	66.1002	3.23616	60.4249	3.77466	1248.09	4.3126	2255.25	3.23652	25.8774	3.23507	170.269
		3.27217	91.6019	3.27216	83.2199	3.80507	1358.16	4.33743	2341.74	3.2721	35.4108	3.2708	211.267
		3.3072	120.005	3.30723	113.433	3.83488	1465.14	4.36256	2434.07	3.30703	47.2666	3.30585	257.497
		3.34221	153.617	3.34216	147.552	3.86528	1584.97	4.38781	2523.01	3.34204	62.0042	3.34052	308.985
		3.37788	193.27	3.3778	188.745	3.89545	1704.89	4.41276	2615.63	3.37779	80.3208	3.37625	369.492
		3.41278	237.693	3.413	235.604	3.9258	1828.37	4.43775	2708.93	3.41266	102.021	3.4113	436.327
		3.44771	287.394	3.44787	289.098	3.95605	1957.02	4.46338	2806.36	3.44762	128.061	3.44636	509.545
		3.48327	343.686	3.48347	350.812	3.98578	2086.86	4.48839	2900.94	3.48333	159.262	3.48172	588.061
		3.51854	404.178	3.51841	418.187	4.01607	2222.01	4.51314	2995.74	3.51826	194.8	3.51679	670.752
		3.55363	470.475	3.55388	493.133	4.04601	2357.4	4.53842	3090.52	3.55338	242.01	3.55218	759.685
		3.58915	541.871	3.58927	574.902	4.07661	2500.08	4.56376	3184.4	3.58852	289.242	3.58725	846.484
		3.62384	617.463	3.62416	662.338	4.1069	2640.1	4.58871	3277.33	3.62366	342.761	3.62229	940.881
		3.65955	698.238	3.65939	756.98	4.13643	2785.19	4.61344	3373.99	3.6587	403.996	3.65803	1035.23
		3.69424	778.836	3.69435	856.853	4.16707	2933.11	4.63861	3470.35	3.69353	470.094	3.69309	1121.76
		3.72966	867.887	3.72999	963.319	4.19719	3084.28	4.66407	3568.42	3.7287	542.854	3.72782	1202.12
		3.76518	962.891	3.76499	1070.2	4.22698	3235.84	4.68898	3659.99	3.76436	624.363	3.76353	1276.38
		3.79989	1059.85	3.79997	1186.71	4.25765	3396.91	4.71394	3751.86	3.7993	711.278	3.79861	1337.57
		3.83499	1160.63	3.83492	1309.8	4.28754	3552.63	4.73896	3847.9	3.83393	805.781	3.83365	1387.71
		3.87039	1265.68	3.87041	1439.38	4.31744	3711.78	4.76474	3941.61	3.8697	908.959	3.86905	1420.82
		3.90559	1370.93	3.90565	1570.57	4.34729	3865.03	4.78982	4035.14	3.9047	1017.4	3.90409	1442.4
		3.94063	1479.27	3.94067	1706.05	4.37798	4030.81	4.81468	4128	3.93942	1132.79	3.93916	1445.07
		3.97635	1593.8	3.97628	1848	4.40803	4189.28	4.83925	4216.71	3.97536	1257.6	3.97454	1426.65
		4.01133	1708.17	4.01131	1990.33	4.43781	4352.67	4.86482	4312.45	4.0103	1386.42	4.00959	1390.52
		4.0463	1824.3	4.04631	2135.72	4.46834	4521.35	4.88988	4401.61	4.04519	1521.29	4.04462	1338.02
		4.08197	1945.85	4.08204	2285.58	4.49836	4686.96	4.91484	4489.89	4.08077	1665.23	4.07996	1270.07
		4.11712	2065.15	4.11686	2434.84	4.52797	4850	4.93997	4569.67	4.11579	1811.64	4.11499	1187.23
		4.15263	2185.42	4.15268	2593.36	4.55866	5020.28	4.96519	4650.7	4.15115	1964.87	4.1506	1068.17
		4.1875	2305.3	4.18745	2750.37	4.58878	5178.54	4.99043	4732.94	4.18599	2095.37	4.1856	964.639
		4.22248	2427.51	4.22245	2908.27	4.61884	5337.73	5.01544	4814.57	4.22122	2255.37	4.22064	873.101
		4.25802	2553.33	4.25804	3071.51	4.64871	5500.45	5.04029	4893.73	4.25661	2419.38	4.25597	783.404
		4.29307	2674.47	4.29291	3230.45	4.679	5667.47	5.0655	4974.32	4.29175	2583.19	4.29099	703.224
		4.32789	2795.45	4.3279	3385.28	4.70931	5829.69	5.09025	5049.05	4.32665	2746.03	4.326	636.982
		4.36319	2918.17	4.36316	3549.5	4.73895	5987.61	5.11543	5113.17	4.36236	2913.96	4.36136	583.235
		4.39828	3032.67	4.39842	3706.31	4.76955	6150.8	5.14043	5177.93	4.39739	3073.18	4.39639	540.654
		4.43325	3144.97	4.43338	3867.17	4.79966	6294.81	5.16629	5243.73	4.43229	3232.71	4.43138	510.176
		4.46829	3263.37	4.46854	4028.72	4.82954	6435.95	5.19097	5309.71	4.46799	3395.12	4.46675	488.124
		4.50353	3378.45	4.50347	4186.24	4.85979	6595.52	5.21584	5371.75	4.50295	3549.51	4.50174	470.527
		4.5388	3493.1	4.53853	4345.26	4.88997	6740.73	5.24085	5432.33	4.53784	3702.48	4.53677	459.45
		4.57408	3603.58	4.57407	4502.17	4.91972	6886.57	5.26651	5482.31	4.57367	3858.86	4.57244	453.713
		4.6088	3709.86	4.60888	4644.4	4.94961	7028.33	5.29144	5529.49	4.60866	4005.79	4.60745	451.422
		4.6437	3805.23	4.64392	4785.29	4.98019	7171.44	5.31635	5581.96	4.64354	4150.14	4.64215	451.483
		4.67969	3911.34	4.67944	4937.84	5.01054	7292.08	5.34148	5633.11	4.67926	4294.83	4.67775	456.092
		4.71448	3998.19	4.71443	5080.69	5.04031	7409.22	5.36683	5677.95	4.71422	4427	4.71278	463.747
		4.74937	4092.54	4.74923	5218.69	5.07074	7545.39	5.39175	5723.69	4.74925	4542.48	4.74779	474.596
		4.78493	4185.83	4.78484	5360.21	5.10072	7672.97	5.41661	5716.66	4.78497	4673.4	4.78312	480.258
		4.81987	4272.78	4.81982	5491.45	5.13083	7790.53	5.44149	5756.24	4.8199	4776.91	4.81816	12.7246
		4.85552	4356.47	4.85534	5607.61	5.16129	7911.47	5.46717	5798.17	4.85519	4884.52	4.85347	0.0035
		4.89053	4435.48	4.89027	5717.95	5.19097	7946.54	5.49203	5831.1	4.88994	4925.35	4.88851	0.01978
		4.92505	4454	4.92532	5835.81	5.22091	8052.14	5.5171	5861.28	4.92522	5029.12	4.92352	0.00178
		4.96058	4533.73	4.96084	5956.15	5.25111	8163.12	5.54218	5889.38	4.96048	5124.36	4.9592	-0.00448
		4.99558	4601.78	4.99573	6063.95	5.28134	8258.93	5.5676	5902.87	4.99555	5193.55	4.99388	-0.00491
		5.03045	4665.7	5.03041	6096.92	5.3111	8348.13	5.59264	5926.37	5.03043	5273.67	5.02891	-0.00898
		5.06576	4726.39	5.06558	6194.01	5.34104	8433.05	5.61766	5931.5	5.06625	5333.33	5.06459	-0.00383
		5.10094	4793.18	5.1011	6293.16	5.37185	8497.87	5.64267	5949.53	5.10117	5393.07	5.0996	-0.01463
		5.13598	4853.3	5.13597	6384.67	5.40181	8575.34	5.66816	5965.8	5.13615	5449.04	5.13461	0.001
		5.17096	4895.25	5.17122	6473.71	5.4317	8625.91	5.69318	5977.05	5.17177	5502.91	5.16995	-0.00337
		5.20644	4942.66	5.20636	6550.81	5.46209	8695.6	5.71827	5985.4	5.20674	5542.82	5.20496	0.0085
		5.24136	4982.32	5.24131	6621.63	5.49238	8754.16	5.74322	5989.65	5.24174	5575.9	5.23997	0.00026148
		5.2766	5016.19	5.27666	6670.9	5.5218	8808.13	5.76902	5985.19	5.27737	5607.36	5.27532	-0.00359
		5.3115	5046.71	5.31159	6734.14	5.55256	8860.83	5.79405	5970.89	5.31227	5626.92	5.31034	-0.00134
		5.34662	5086.31	5.34688	6773.31	5.58265	8906.88	5.81908	5968.68	5.34739	5633.61	5.34538	-0.000909495
		5.38202	5124.09	5.38205	6829.74	5.61277	8920.88	5.84374	5962.75	5.38295	5646.89	5.38078	-0.0038
		5.41685	5141.75	5.41702	6878	5.6427	8957.92	5.86928	5959.08	5.41791	5626.04	5.41584	-0.00334
		5.45255	5160.32	5.45262	6925.78	5.67341	8970.73	5.8945	5948.55	5.45326	5624.25	5.45155	-0.00354
		5.48749	5173.74	5.48751	6981.04	5.70322	8991.39	5.91951	5935.79	5.48819	5590.93	5.48662	-0.002
		5.52251	5182.94	5.52244	7029.95	5.73355	9013.46	5.94459	5908.65	5.5235	5575.69	5.52166	-0.00434
		5.5579	5177.21	5.55803	7079.54	5.76402	9030.65	5.97017	5881.12	5.5588	5556.82	5.55706	-0.00919
		5.59312	5183.03	5.5931	7118.24	5.79408	9039.26	5.99484	5865.62	5.59378	5530.49	5.59211	-0.00665
		5.62805	5170.07	5.62824	7156.56	5.82385	9040.47	6.02014	5854.57	5.62884	5499.34	5.62716	-0.00884
		5.66394	5173.99	5.66368	7191.47	5.85427	9020.72	6.04521	5834.89	5.6645	5469.99	5.66256	-0.00427
		5.69874	5171.11	5.69873	7216.19	5.88461	9022.38	6.07067	5827.1	5.69919	5428.66	5.69764	-0.00462
		5.73367	5162.5	5.7337	7213.47	5.91448	9031.87	6.09539	5812.67	5.73432	5383.36	5.73262	0.00636
		5.76952	5159.95	5.76935	7224.39	5.94466	9038.04	6.12054	5796.2	5.7699	5340.03	5.76801	-0.000295586
		5.80443	5149.17	5.80437	7242.54	5.9752	9031.63	6.14553	5779.59	5.80487	5287.41	5.80306	0.00905
		5.83936	5113.46	5.83947	7251.59	6.00504	9004	6.1714	5761.69	5.83978	5231.1	5.83814	-0.0021
		5.8747	5083.34	5.87472	7265.19	6.03519	8981.41	6.19634	5739.92	5.87542	5160.4	5.87385	-0.01024
		5.90996	5060.13	5.90977	7231.38	6.06573	8971.32	6.22133	5716.33	5.91034	5078.48	5.90859	-0.01121
		5.94503	5044.36	5.94499	7216.68	6.09572	8935.55	6.24662	5677.23	5.94537	5004.29	5.94363	-0.00305
		5.98005	5034.34	5.98039	7205.59	6.12573	8896.48	6.27182	5626.77	5.98093	4944.81	5.97936	-0.00211
		6.01567	5017.33	6.01566	7190.38	6.15624	8860.07	6.29671	5588.33	6.01597	4878.11	6.01441	-0.00899
		6.05119	4998	6.05101	7173.49	6.18648	8815.51	6.32181	5534.58	6.05129	4810.74	6.04973	-0.00819
		6.086	4976.23	6.08617	7151.86	6.21641	8743.83	6.34714	5494.82	6.08629	4744.16	6.08479	0.000636646
		6.12096	4933.87	6.12101	7105.39	6.24644	8698.48	6.37239	5455.74	6.12143	4672.09	6.11985	-0.01147
		6.15669	4897.68	6.15635	7088.65	6.277	8628.43	6.39737	5412.13	6.15669	4600.02	6.15524	-0.00671
		6.19145	4865.49	6.19154	7042.56	6.30676	8577.99	6.42235	5368.16	6.19162	4527.74	6.19028	-0.00746
		6.22637	4841.01	6.22664	7018.77	6.3371	8523.16	6.44747	5322.67	6.22696	4452.47	6.22534	-0.000375167
		6.26224	4807.99	6.26193	6994.11	6.36771	8468.41	6.4734	5268.27	6.26224	4376.24	6.26106	-0.00163
		6.29711	4793.11	6.29719	6964.09	6.39735	8411.35	6.49819	5224.38	6.2971	4283.5	6.29579	-0.00848
		6.33225	4778.73	6.33226	6934.21	6.42737	8351.42	6.52327	5164.88	6.33201	4208.01	6.33085	-0.00107
		6.36772	4762.99	6.36792	6884.78	6.45816	8272.35	6.54839	5117.97	6.36751	4115.83	6.36657	-0.00069349
		6.40305	4745.89	6.40295	6860.87	6.4879	8209.91	6.57347	5071.36	6.40259	4031.6	6.40164	0.000420641
		6.43803	4722.81	6.43792	6845.74	6.51837	8127.09	6.59862	5022.61	6.43751	3952.46	6.43669	-0.00556
		6.47348	4697.66	6.47356	6813.87	6.5485	8066.05	6.6238	4974.76	6.47311	3874.02	6.47208	-0.000466116
		6.50866	4653.88	6.50852	6780.55	6.579	8004.45	6.64887	4924.58	6.50811	3793.65	6.50715	-0.00325
		6.54343	4619.56	6.54372	6746.03	6.60877	7937.8	6.67423	4863.9	6.54312	3714.86	6.54219	-0.00846
		6.57931	4601.29	6.57925	6716.47	6.63887	7875.59	6.69925	4802.51	6.5787	3635.4	6.57757	-0.00291
		6.61418	4548.43	6.61407	6678.63	6.6695	7815.93	6.72427	4752.5	6.61351	3555.71	6.61261	-0.00385
		6.6492	4514.1	6.64922	6640.87	6.69919	7727.1	6.74901	4701.63	6.64845	3473.19	6.64769	-0.000875389
		6.68453	4485.1	6.68453	6603.97	6.72948	7666.47	6.77483	4658.53	6.68426	3393.16	6.68307	-0.00485
		6.71988	4451.75	6.71987	6564.96	6.76003	7584.43	6.79984	4617.1	6.71908	3311.41	6.71812	-0.00139
		6.75508	4417.43	6.75516	6505.12	6.78988	7505.55	6.82522	4574.35	6.7544	3216.94	6.75381	-0.00809
		6.79024	4379.44	6.79019	6461.4	6.82006	7443.71	6.8499	4529.73	6.78929	3136.45	6.7888	-0.00603
		6.8255	4326.53	6.82551	6395.95	6.84971	7382.63	6.87547	4489.66	6.82454	3041.2	6.82382	-0.00591
		6.86081	4286.75	6.86083	6346.79	6.88034	7322.88	6.90065	4438.65	6.85996	2965.15	6.85917	-0.000102318
		6.89556	4231	6.8957	6292.81	6.91072	7260.04	6.92573	4393.58	6.89489	2887.41	6.89418	-0.00679
		6.93083	4186.42	6.93086	6234.05	6.94073	7194.71	6.95069	4347.1	6.92979	2808.86	6.9292	-0.00682
		6.96645	4141.89	6.9664	6172.69	6.97127	7125.95	6.97613	4301.61	6.96533	2733.38	6.96454	-0.00572
		7.00128	4097.53	7.00135	6112.41	7.00095	7064.99	7.0007	4258.54	7.0003	2659.66	6.99955	-0.00327

## Sheet: Figure 2e
Figure 2e	current	0	current	0.01	current	0.02	current	0.05	current	0.1	current	CsPbBr3
	0.00934	0.07278	0.00347	0.24154	0.00992	0.07985	0.00101	0.54744	0.17489	0.00482	0.21029	0.00447
	0.00533	0.10834	0.00368	0.22813	0.01066	0.04713	0.00142	-0.16384	0.17896	0.00442	0.2156	0.0005494
	0.00567	0.11593	0.00417	0.21208	0.01152	-0.01859	0.00127	0.3686	0.18647	0.00485	0.23152	-0.00329
	0.00783	0.07446	0.00629	0.14617	0.01232	0.047	0.0017	-0.08986	0.19241	0.00436	0.24254	0.08324
	0.00695	0.13108	0.00685	0.19305	0.01237	0.06008	0.00235	-0.11541	0.2021	0.00371	0.282	0.01965
	0.0063	0.10178	0.00757	0.20116	0.01282	0.02515	0.00257	0.09544	0.20718	0.00396	0.29581	0.000798181
	0.00624	0.13162	0.00865	0.22206	0.01375	0.03849	0.0021	-0.05206	0.22081	0.00448	0.32688	0.00136
	0.00556	0.12705	0.00861	0.15529	0.01507	0.0191	0.00297	-0.04601	0.22582	0.00436	0.34723	0.000556901
	0.00768	0.03203	0.00946	0.12616	0.01774	0.04951	0.00292	-0.0336	0.23782	0.00426	0.34895	0.000101305
	0.00682	0.09638	0.00459	0.34886	0.01763	0.02728	0.00282	0.05094	0.25316	0.00689	0.35579	-0.000494565
	0.00762	0.08599	0.00455	0.35563	0.01933	0.01926	0.00255	0.06266	0.26916	0.01125	0.34866	0.000309466
	0.00758	0.09643	0.00946	0.13179	0.01871	0.02031	0.00351	0.02216	0.29104	0.01866	0.36168	0.000423782
	0.00786	0.08176	0.00634	0.21454	0.01968	0.02996	0.00365	0.19564	0.31611	0.03063	0.41991	0.000292766
	0.00891	0.06607	0.00602	0.23922	0.0201	0.00434	0.00341	-0.00883	0.35493	0.05123	0.43982	0.000188941
	0.01299	0.03906	0.00602	0.14563	0.02167	0.0156	0.00379	0.04475	0.39819	0.08329	0.49094	0.000264917
	0.01345	0.06518	0.00684	0.15665	0.02302	0.02853	0.00405	0.16005	0.46284	0.12817	0.48717	0.000265884
	0.01311	0.05495	0.00836	0.14845	0.02415	0.01829	0.00416	0.05475	0.54827	0.18398	0.48903	0.000262715
	0.01632	0.0359	0.00953	0.11493	0.02551	0.02575	0.0046	0.04174	0.64594	0.25628	0.57647	0.00028968
	0.01568	0.04684	0.01028	0.09707	0.02675	0.02977	0.00474	0.04554	0.7756	0.34236	0.59284	0.000257651
	0.01587	0.03484	0.00927	0.11256	0.02699	0.02075	0.00471	0.06502	0.92904	0.44446	0.60904	0.000240835
	0.02577	0.0223	0.0104	0.12257	0.0278	0.02029	0.00512	0.10635	1.11958	0.55501	0.67336	0.000298929
	0.02096	0.0206	0.03857	0.03423	0.02931	0.02655	0.00549	-0.06765	1.34423	0.681	0.69241	0.000271274
	0.02025	0.04232	0.01503	0.07796	0.03001	0.01493	0.0059	-0.10167	1.6054	0.81221	0.82753	0.000192869
	0.01496	0.04591	0.01647	0.08067	0.03081	0.02698	0.00651	0.02347	1.89491	0.957	0.90701	0.000108199
	0.01779	0.03108	0.02135	0.0686	0.03246	0.02248	0.00741	0.03055	2.23384	1.11087	0.9067	0.000141696
	0.02178	0.03694	0.02152	0.04875	0.03203	0.02628	0.00784	-0.0194	2.60276	1.27263	0.99632	0.000184025
	0.0254	0.01843	0.01639	0.07623	0.03661	0.02049	0.00875	0.00153	3.00877	1.44415	0.81394	0.000225908
	0.0258	0.02575	0.01868	0.0601	0.03734	0.01501	0.01009	0.06702	3.47271	1.62084	0.85074	0.000155047
	0.02879	0.0277	0.0164	0.06935	0.03654	0.01246	0.01132	0.02544	3.97021	1.80077	0.89187	0.000110035
	0.03264	0.01761	0.01698	0.07	0.03583	0.01931	0.01293	0.03555	4.51244	1.98878	0.89767	0.000267727
	0.04324	0.01642	0.01727	0.07199	0.03689	0.01454	0.01517	0.04559	5.11206	2.18322	0.98397	0.000273202
	0.0455	0.02674	0.0224	0.05472	0.03835	0.01634	0.01828	0.08672	5.75153	2.37348	1.1259	0.000180888
	0.04819	0.03636	0.03078	0.05	0.04016	0.01843	0.02155	0.12565	6.44967	2.62953	1.1436	0.000150867
	0.05777	0.05997	0.02658	0.04648	0.04442	0.01584	0.02641	0.15674	7.19077	2.81882	1.2169	0.000137444
	0.08124	0.08833	0.05038	0.018	0.04078	0.01545	0.03168	0.26969	8.00277	3.00146	1.43505	0.000145412
	0.10082	0.15071	0.02976	0.041	0.04296	0.0142	0.03909	0.36866	8.86659	3.19302	1.64199	0.000101058
	0.12686	0.25214	0.02501	0.05584	0.04445	0.01802	0.04795	0.51235	9.79528	3.36317	1.82015	9.26157e-05
	0.16793	0.37373	0.04011	0.03068	0.04848	0.01128	0.0588	0.67455	10.7857	3.52709	1.73242	0.000100047
	0.212	0.56031	0.03292	0.04289	0.05283	0.01073	0.07284	0.87772	11.8664	3.68723	1.83875	0.000104878
	0.27928	0.77073	0.03663	0.02864	0.05467	0.01002	0.08814	1.1393	12.9985	3.83468	1.93605	9.37482e-05
	0.36222	1.0338	0.03528	0.03236	0.05447	0.01409	0.10872	1.4021	14.2008	3.97635	2.10255	8.74536e-05
	0.47055	1.33885	0.05318	0.02172	0.05773	0.01151	0.13323	1.70271	15.5048	4.10829	2.2967	7.24797e-05
	0.60206	1.67009	0.04258	0.02676	0.05549	0.0142	0.16385	2.03971	16.8655	4.22742	2.55106	8.44875e-05
	0.76539	2.01775	0.04007	0.0344	0.05353	0.01076	0.1984	2.39554	18.3068	4.33631	2.735	8.94156e-05
	0.96637	2.38421	0.03989	0.03117	0.05286	0.01556	0.23976	2.77316	19.8553	4.43862	3.07709	7.97322e-05
	1.23471	2.70956	0.04425	0.02876	0.05085	0.00977	0.28827	3.16924	21.4618	4.52699	3.45314	7.15841e-05
	1.52585	3.0358	0.06246	0.02196	0.0545	0.01288	0.34692	3.57911	23.1597	4.60321	3.89125	6.74567e-05
	1.8442	3.48079	0.06913	0.01754	0.05792	0.00861	0.41251	3.98316	24.9716	4.67315	4.1731	4.87401e-05
	2.17177	3.87227	0.0711	0.01673	0.05452	0.0154	0.4893	4.3727	26.8434	4.72951	4.6402	5.27029e-05
	2.58961	4.15706	0.06582	0.01856	0.05705	0.01759	0.57525	4.7624	28.8271	4.77655	5.17944	5.53653e-05
	3.07124	4.40993	0.06009	0.01524	0.05835	0.01521	0.67378	5.14322	30.8804	4.7551	5.61676	6.94192e-05
	3.59757	4.63009	0.06902	0.01636	0.06016	0.01121	0.78378	5.49626	32.9588	4.79544	6.33812	0.000112673
	4.17318	4.82605	0.0666	0.02227	0.05879	0.0103	0.90704	5.87909	35.2373	4.81153	7.10048	0.000194649
	4.82054	4.99629	0.07708	0.0167	0.06186	0.00983	1.04139	6.19355	37.5333	4.82304	6.80273	0.000414481
	5.51083	5.13969	0.07177	0.0196	0.06346	0.0107	1.19061	6.49175	39.9203	4.82052	7.15451	0.000810142
	6.26729	5.26063	0.07123	0.01364	0.06303	0.01184	1.35216	6.75726	42.4649	4.80879	8.09279	0.00134
	7.08258	5.3615	0.09168	0.01824	0.06872	0.01465	1.52793	7.00069	45.0527	4.78024	9.05826	0.00218
	7.95119	5.44203	0.07613	0.02134	0.07581	0.01853	1.71788	7.21953	47.7283	4.74649	10.1106	0.00343
	8.8993	5.49831	0.09984	0.01553	0.0723	0.03031	1.92712	7.42365	50.5503	4.70666	11.1745	0.00521
	9.90491	5.51032	0.10494	0.022	0.08074	0.04509	2.14502	7.60842	53.4003	4.65807	12.4177	0.00758
	10.9322	5.56336	0.11672	0.03312	0.08701	0.07782	2.37731	7.77224	56.336	4.60563	13.3578	0.01107
	12.0718	5.58967	0.1436	0.04492	0.09488	0.1397	2.62488	7.91807	59.4201	4.551	14.3481	0.01575
	13.2779	5.59364	0.13591	0.09685	0.10548	0.23566	2.89019	8.04938	62.5295	4.48937	15.1672	0.02219
	14.5578	5.587	0.14936	0.1772	0.12266	0.36808	3.16717	8.15984	65.7232	4.42512	16.048	0.03059
	15.9428	5.56342	0.17275	0.29809	0.13813	0.58135	3.45847	8.26331	69.0595	4.35817	16.3804	0.04236
	17.3861	5.5258	0.22645	0.43347	0.16294	0.86143	3.76516	8.3486	72.4123	4.28429	17.3447	0.05505
	18.9417	5.47282	0.26706	0.66772	0.19389	1.20791	4.0918	8.43018	75.8298	4.19792	18.7353	0.06884
	20.555	5.43372	0.31654	0.98619	0.23102	1.65456	4.43094	8.49217	79.3809	4.12571	20.1096	0.0847
	22.2485	5.38037	0.39018	1.36563	0.2771	2.18403	4.78711	8.54691	82.9242	4.0369	21.9017	0.10084
	24.0416	5.31757	0.4759	1.80834	0.33602	2.73711	5.15965	8.59153	86.5804	3.95352	23.777	0.11983
	25.9711	5.25049	0.58775	2.28946	0.40729	3.3516	5.56195	8.6283	90.1072	3.83053	25.1418	0.14353
	27.9641	5.17528	0.74099	2.74817	0.48964	4.02475	5.97055	8.59003	93.8651	3.75465	26.7774	0.16775
	30.0925	5.0893	0.92007	3.21779	0.59586	4.66419	6.38566	8.64496	97.6963	3.67573	28.4086	0.19619
	32.2698	5.00625	1.03052	4.10905	0.7182	5.29406	6.82603	8.6664	101.582	3.58284	29.9576	0.22675
	34.5607	4.92221	1.2549	4.64729	0.85465	5.96382	7.30558	8.67964	105.468	3.50407	31.6249	0.25775
	37.0132	4.83429	1.52381	5.21665	1.00101	6.71641	7.79183	8.67393	109.565	3.41122	33.5647	0.29041
	39.5208	4.74235	1.83456	5.6363	1.17799	7.35018	8.29647	8.6741	113.576	3.32759	35.3257	0.32585
	42.1401	4.64878	2.19425	6.02796	1.38278	7.87995	8.81768	8.64431	117.67	3.24516	37.0723	0.3626
	44.9013	4.55442	2.61985	6.30213	1.60834	8.40712	9.37373	8.63032	121.907	3.16333	39.1868	0.39589
	47.7794	4.44802	3.09005	6.55634	1.865	8.81777	9.94191	8.61821	126.124	3.07974	41.3925	0.4275
	50.7294	4.34448	3.71321	6.62073	2.14074	9.23798	10.5329	8.59332	130.383	2.99692	43.7948	0.45762
	53.8379	4.24776	4.03003	7.27184	2.44065	9.59866	11.15	8.5681	134.803	2.91501	46.4267	0.481
	57.0355	4.15101	4.61928	7.4812	2.78118	9.90469	11.7999	8.53902	139.166	2.83348	49.0493	0.50605
	60.4001	4.0528	5.25713	7.66349	3.15139	10.1489	12.4631	8.50495	143.556	2.7501	51.7733	0.5275
	63.8753	3.95351	5.96782	7.7776	3.54738	10.3689	13.1533	8.46576	148.055	2.6728	54.5966	0.54203
	67.4728	3.8531	6.68605	7.93407	3.973	10.5645	13.8613	8.42773	152.523	2.58493	57.4838	0.55169
	71.1427	3.74828	7.47705	8.03078	4.41777	10.716	14.6226	8.37407	157.006	2.51032	60.4859	0.5567
	75.0192	3.65372	8.32731	8.10675	4.90098	10.8406	15.3821	8.33117	161.468	2.42649	63.7099	0.55386
	78.9474	3.54901	9.23625	8.11992	5.41842	10.9375	16.1658	8.27902	166.05	2.35311	66.8658	0.5475
	83.0055	3.45516	10.1735	8.17446	5.95593	11.0115	16.985	8.2272	170.695	2.28133	70.0602	0.53501
	87.3087	3.35974	11.1839	8.20718	6.52688	11.0754	17.8396	8.17412	175.319	2.21063	73.4091	0.51835
	91.638	3.26751	12.2825	8.21245	7.13151	10.9824	18.7085	8.11909	179.968	2.1414	76.9174	0.49563
	96.1377	3.17558	13.4306	8.19487	7.76205	11.0472	19.6067	8.06068	184.779	2.07451	80.5185	0.46743
	100.723	3.08597	14.6494	8.16118	8.4456	11.0485	20.5315	7.9928	189.44	2.00818	84.4747	0.43425
	105.325	2.96347	15.9527	8.11801	9.13818	11.0154	21.4925	7.93646	194.145	1.94316	88.712	0.3979
	110.182	2.88353	17.2937	8.06526	9.88752	11.0133	22.4708	7.86834	198.946	1.88101	93.8142	0.35715
	115.11	2.80151	18.7165	7.99649	10.6758	10.9718	23.4823	7.80581	203.674	1.81923	100.336	0.31215
	120.169	2.72086	20.2447	7.91164	11.5042	10.9191	24.5222	7.7414	208.42	1.75887	109.758	0.25674
	125.424	2.64076	21.8522	7.80831	12.3829	10.8581	25.6235	7.67514	213.308	1.69534	121.692	0.20912
	130.84	2.56723	23.4828	7.73918	13.2451	10.8248	26.7206	7.60806	217.878	1.63343	137.786	0.16717
	136.363	2.49415	25.2085	7.64587	14.1983	10.7521	27.8499	7.5381	222.575	1.57561	156.893	0.13173
	142.07	2.41464	27.0171	7.54359	15.2043	10.6524	29.0116	7.4652	227.499	1.52318	178.569	0.10389
	147.87	2.3424	28.9504	7.43495	16.2486	10.5711	30.2176	7.38499	232.306	1.47154	201.608	0.08335
	153.763	2.27071	30.9272	7.31987	17.3382	10.4616	31.4267	7.30807	237.186	1.42136	224.92	0.06841
	159.819	2.19952	32.9895	7.19118	18.473	10.3585	32.6721	7.23683	242.079	1.37336	247.307	0.05767
	165.919	2.13154	35.1611	7.07433	19.6651	10.2474	33.9507	7.16319	246.927	1.32594	268.327	0.05016
	172.248	2.06933	37.4272	6.93963	20.8845	10.1464	35.283	7.08748	251.833	1.28005	287.855	0.04474
	178.777	2.00856	39.7619	6.81565	22.1751	10.0254	36.6253	7.00295	256.702	1.23604	305.884	0.04058
	185.295	1.9446	42.2162	6.68757	23.5059	9.9286	37.9909	6.92066	261.649	1.19251	322.115	0.03763
	192.089	1.88259	44.7408	6.55694	24.8493	9.82242	39.3853	6.84654	266.582	1.15041	337.461	0.03547
	198.882	1.82301	47.3886	6.42575	26.2579	9.71187	40.8588	6.76035	271.486	1.10569	350.336	0.03399
	205.815	1.76474	50.1427	6.2921	27.7205	9.57928	42.3209	6.68166	276.244	1.06749	362.572	0.03285
	213.016	1.7032	52.9642	6.14509	29.2845	9.45662	43.8141	6.6025	281.158	1.02586	373.62	0.0322
	220.127	1.65003	55.8699	6.00223	30.8013	9.34443	45.3116	6.52148	285.988	0.9879	383.917	0.03187
	227.352	1.5936	58.9411	5.87085	32.4015	9.22937	46.9179	6.44121	290.921	0.95208	393.131	0.03185
	234.916	1.54346	62.0638	5.73675	34.1053	9.1081	48.5111	6.35846	295.991	0.9172	401.305	0.03157
	242.489	1.49442	65.2858	5.60176	35.8117	8.99181	50.1317	6.27631	300.925	0.88345	409.227	0.000820299
	250.194	1.44599	68.6912	5.46843	37.6001	8.86204	51.7846	6.18395	305.907	0.85101	423.292	2.18132e-07
	258.155	1.4007	72.1267	5.33547	39.483	8.73573	53.463	6.09602	311.004	0.81916	431.059	1.21054e-06
	266.092	1.35608	75.7294	5.18913	41.2963	8.61545	55.1694	6.01193	316.003	0.78853	438.802	1.07015e-07
	274.108	1.3073	79.3298	5.0511	43.2455	8.48003	56.9022	5.92939	321.02	0.75819	446.743	-2.64552e-07
	282.034	1.26308	83.0706	4.92306	45.2107	8.3587	58.6716	5.84512	326.154	0.72906	454.764	-2.8483e-07
	290.144	1.22216	87.0074	4.79723	47.3517	8.22308	60.5033	5.76151	331.176	0.70071	462.854	-5.11828e-07
	298.498	1.18426	90.9736	4.67113	49.4962	8.09198	62.3323	5.67647	336.266	0.67041	471.034	-2.14505e-07
	307.019	1.1491	94.9555	4.49958	51.6791	7.96012	64.1944	5.58181	341.144	0.64429	478.52	-8.06557e-07
	315.644	1.11393	99.0899	4.3805	53.9511	7.83271	66.0398	5.49455	346.079	0.61582	485.462	5.4342e-08
	324.406	1.07967	103.381	4.26591	56.3103	7.68026	67.9961	5.40428	351.167	0.59172	491.954	-1.80716e-07
	333.132	1.04681	107.778	4.15134	58.6695	7.5367	69.9324	5.32076	356.206	0.56805	498.525	4.49804e-07
	341.955	1.01111	112.314	4.03927	61.0076	7.42757	71.9037	5.23535	361.228	0.54492	505.38	1.36493e-08
	350.913	0.97807	116.958	3.92507	63.6255	7.27876	73.9001	5.15136	366.488	0.52266	512.605	-1.84758e-07
	359.79	0.94767	121.686	3.81334	66.2425	7.14245	75.9562	5.05803	371.656	0.5015	520.075	-6.7972e-08
	368.914	0.91959	126.545	3.69421	68.9523	7.00302	77.9697	4.96982		--		--
	378.134	0.89105	131.427	3.59071	71.6655	6.87507	80.041	4.88715		--		--
	387.906	0.86591	136.389	3.48019	74.4123	6.73268	82.1482	4.80543		--
	397.508	0.84246	141.592	3.38023	77.2853	6.58654	84.3143	4.71924		--
	407.533	0.81903	146.839	3.28248	80.1117	6.47093	86.4608	4.63915
	417.41	0.79678	152.319	3.18637	82.7432	6.37108	88.5207	4.52563
	427.226	0.77468	157.838	3.09949	85.7319	6.24319	90.7059	4.44718
	437.362	0.7527	163.487	3.01336	88.866	6.1165	93.0108	4.36856
	447.321	0.72908	169.39	2.92886	91.8029	5.94707	95.2474	4.29021
	457.244	0.708	175.312	2.84539	94.8061	5.83521	97.5266	4.21164
	467.38	0.68991	181.339	2.76564	97.9835	5.7238	99.8299	4.13419
	477.509	0.66752	187.641	2.68579	101.254	5.60393	102.192	4.04789
	487.696	0.64864	193.916	2.60781	104.578	5.48443	104.522	3.97342
	498.098	0.63101	200.301	2.52372	108.043	5.36253	106.852	3.89011
	508.725	0.61324	206.863	2.44737	111.631	5.23006	109.228	3.81708
	519.438	0.59596	213.445	2.37786	115.052	5.12079	111.69	3.74315
	530.098	0.57895	220.17	2.30811	118.582	4.99765	114.131	3.66998
	540.876	0.56056	227.08	2.24207	122.27	4.88609	116.595	3.59745
	551.611	0.5446	233.938	2.16622	125.956	4.77502	119.067	3.52527
	562.212	0.52738	240.906	2.09928	129.734	4.66455	121.662	3.4475
	573.092	0.51192	248.053	2.03566	133.634	4.55554	124.088	3.37203
	584.246	0.4968	255.307	1.97366	137.498	4.45052	126.632	3.30305
	595.486	0.48221	262.68	1.91375	141.396	4.33462	129.139	3.23571
		--	270.079	1.85571	145.422	4.23212	131.789	3.1687
		--	277.56	1.79396	149.569	4.12067	134.398	3.10169
		--	285.206	1.74175	153.593	4.02196	137.002	3.03622
		--	292.765	1.68575	157.801	3.92431	139.641	2.96523
			300.528	1.63666	162.102	3.82747	142.229	2.8977
			308.537	1.58857	166.432	3.73145	144.876	2.83727
			316.531	1.5418	170.775	3.63703	147.62	2.77928
			324.6	1.49703	175.307	3.53528	150.355	2.71955
			332.963	1.44902	179.766	3.44822	153.144	2.66644
			341.284	1.40878	184.265	3.36757	155.928	2.61236
			349.733	1.37172	188.921	3.28681	158.744	2.55875
			358.59	1.33161	193.716	3.20319	161.575	2.50671
			367.309	1.29364	198.418	3.11771	164.538	2.45394
			376.182	1.2567	203.18	3.037	167.402	2.40285
			385.25	1.22174	208.096	2.96193	170.305	2.35218				--
			394.376	1.18675	212.973	2.88255	173.158	2.2976				--
			403.71	1.15275	217.881	2.8053	176.065	2.23959				--
			413.293	1.11977	222.969	2.73007	178.885	2.18922				--
			423.101	1.08735	227.991	2.65651	181.714	2.13441				--
			433.117	1.05252	233.093	2.57723	184.639	2.08551				--
			443.182	1.02171	238.156	2.50936	187.619	2.03778				--
			453.724	0.98786	243.407	2.43546	190.575	1.99015				--
			464.269	0.958	248.546	2.37116	193.545	1.94368				--
			475.033	0.92833	253.86	2.30668	196.53	1.89793				--
			486.117	0.89869	259.289	2.24388	199.654	1.84915				--
			497.572	0.86936	264.621	2.18385	202.623	1.80687				--
			509.058	0.84145	269.98	2.12525	205.607	1.76037				--
				--	275.577	2.06237	208.677	1.71872				--
				--	280.955	2.00763	211.817	1.67782				--
				--	286.503	1.94889	214.928	1.63764				--
				--	292.099	1.8972	218.073	1.59864
					297.772	1.84684	221.233	1.55991
					303.382	1.7976	224.498	1.51829
					309.117	1.75042	227.571	1.47888
					314.98	1.70482	230.787	1.44308
					320.791	1.65491	234.03	1.40785
					326.685	1.61231	237.482	1.37467
					332.635	1.56652	240.826	1.34353
					338.559	1.5231	244.249	1.31244
					344.63	1.48394	247.611	1.28199
					350.688	1.44634	251.177	1.25261
					356.952	1.40946	254.668	1.2214
					363.237	1.37319	258.132	1.19277
					369.575	1.33749	261.662	1.16423
					376.08	1.3018	265.268	1.13639
					382.483	1.26906	268.854	1.11001
						--		--
						--		--
						--		--
						--		--

## Sheet: Figure 2f
Figure 2f
	4.99	8.3
	5.53	8.1
	5.13	9.93
	3.6	8.4
	4.26	8.2
	4.86	6.9
	3.4	8.95
	2	9.53
	4.73	10.26
	4	7.53
	4.13	10
	5.2	10
	5.6	9.2
	3.8	7.5
	2.93	11.1
	3.46	8
	6.2	8
	--	9.1
	--	9
	--	9.4
	--	9.5
	--	8.53
	--	10.3
	--	9
	--	8.93
	--	8.1
	--	10
	--	7.86
	--	10.6
	--	8.6
	--	9.8
	--	9.13
	--	9.5
	--	9.9
	--	11
	--	--
	--	--
	--	--
	--	--
	--	--
	--	--
	--	--
	--	--
	--	--
	--	--
	--	--
	--	--
	--	--
	--	--
	--	--
	--	--
	--	--
	--	--
	--	--
	--	--
	--	--
	--	--
	--	--
	--	--
	--	--
	--
	--

## Sheet: Figure 2g
Figure 2g
	365.076	0	365.076	-0.000646831	365.076	-0.00252	365.076	-0.00106	365.076	0.000734484
	365.341	-0.000899011	365.341	-0.000646831	365.341	-0.00151	365.341	-0.000354233	365.341	0.000183621
	365.605	0.00029967	365.605	-0.000323415	365.605	0	365.605	0.000354233	365.605	0.000367242
	365.869	0	365.869	0.00129	365.869	-0.00252	365.869	0.000354233	365.869	0
	366.134	-0.000899011	366.134	0	366.134	-0.00101	366.134	0.000708466	366.134	0.000183621
	366.398	-0.00029967	366.398	-0.000323415	366.398	-0.00101	366.398	0.00106	366.398	0.000367242
	366.663	0.000899011	366.663	0.000970246	366.663	-0.00201	366.663	0	366.663	0.000367242
	366.927	0.00029967	366.927	0	366.927	0	366.927	0.00106	366.927	0.000367242
	367.191	0.00029967	367.191	0.000646831	367.191	0.000503271	367.191	-0.000354233	367.191	0.000367242
	367.456	-0.000899011	367.456	0.000323415	367.456	0	367.456	0.00106	367.456	0.000183621
	367.72	-0.00029967	367.72	-0.000323415	367.72	-0.000503271	367.72	0.00142	367.72	0.000550863
	367.984	0.000599341	367.984	0.000646831	367.984	0.000503271	367.984	0	367.984	0.000918105
	368.249	0.00029967	368.249	0	368.249	-0.00201	368.249	0.00248	368.249	0.000918105
	368.513	0.0012	368.513	-0.00162	368.513	0.00101	368.513	-0.000354233	368.513	0
	368.778	0	368.778	0.000970246	368.778	-0.00252	368.778	0.000708466	368.778	-0.000550863
	369.042	0.000599341	369.042	-0.000646831	369.042	0	369.042	0.000354233	369.042	0.000367242
	369.306	0.00029967	369.306	0.000323415	369.306	0.000503271	369.306	0.000708466	369.306	0.0011
	369.571	0.00029967	369.571	0.000970246	369.571	-0.000503271	369.571	0.00106	369.571	0.000918105
	369.835	0	369.835	0.000323415	369.835	0	369.835	-0.00142	369.835	0.00165
	370.099	0	370.099	0.000970246	370.099	0	370.099	0.000354233	370.099	0.000918105
	370.364	0.00029967	370.364	0.000323415	370.364	0	370.364	0.00177	370.364	0.000550863
	370.628	-0.000899011	370.628	0	370.628	0	370.628	0.000354233	370.628	0.000367242
	370.893	0.000899011	370.893	0	370.893	0.00101	370.893	-0.00142	370.893	-0.000183621
	371.157	0.0015	371.157	0.000323415	371.157	-0.00101	371.157	0.00142	371.157	0.000734484
	371.421	0.000899011	371.421	0	371.421	0	371.421	0	371.421	0.000367242
	371.686	-0.00029967	371.686	-0.000646831	371.686	-0.00302	371.686	-0.00106	371.686	0
	371.95	0	371.95	-0.00129	371.95	-0.00151	371.95	0.00106	371.95	0.000918105
	372.214	-0.0012	372.214	0.000970246	372.214	-0.00252	372.214	0.00106	372.214	0.000734484
	372.479	-0.000599341	372.479	0.00129	372.479	-0.00201	372.479	0	372.479	0.000550863
	372.743	-0.000599341	372.743	-0.000323415	372.743	-0.00101	372.743	-0.000354233	372.743	0.000367242
	373.007	-0.000899011	373.007	0	373.007	-0.00151	373.007	0.000708466	373.007	0.000367242
	373.272	0.00029967	373.272	0.00129	373.272	-0.000503271	373.272	0.00142	373.272	0.000734484
	373.536	-0.000599341	373.536	0.00129	373.536	0.00252	373.536	0.00177	373.536	0.000550863
	373.8	0.00029967	373.8	0.000970246	373.8	0.000503271	373.8	-0.000354233	373.8	0.000367242
	374.065	-0.000599341	374.065	0.000970246	374.065	-0.000503271	374.065	0.000708466	374.065	0.000367242
	374.329	-0.00029967	374.329	-0.000323415	374.329	0.000503271	374.329	0	374.329	0.000550863
	374.593	-0.000599341	374.593	0.000970246	374.593	0.000503271	374.593	-0.000354233	374.593	0.000734484
	374.858	-0.000599341	374.858	0.000646831	374.858	0	374.858	-0.000354233	374.858	0.000367242
	375.122	0.00029967	375.122	-0.000323415	375.122	-0.000503271	375.122	-0.00142	375.122	0.000918105
	375.386	0.0012	375.386	-0.000970246	375.386	0	375.386	0.00106	375.386	0.000918105
	375.651	0.00029967	375.651	0.000646831	375.651	-0.00201	375.651	0	375.651	0.00129
	375.915	0	375.915	0	375.915	-0.00101	375.915	0	375.915	0.000183621
	376.179	-0.000899011	376.179	0	376.179	0	376.179	0.00106	376.179	0.0011
	376.443	0.000599341	376.443	0.000323415	376.443	0.00101	376.443	0	376.443	0.0011
	376.708	0.0012	376.708	0	376.708	-0.00101	376.708	0.000708466	376.708	0
	376.972	0.00029967	376.972	0.00129	376.972	0.00151	376.972	0	376.972	0.000550863
	377.236	0.000899011	377.236	0.000970246	377.236	-0.00151	377.236	0.000708466	377.236	0.000183621
	377.501	0	377.501	0.000970246	377.501	0.000503271	377.501	0.000708466	377.501	0.0011
	377.765	0	377.765	0.000646831	377.765	0	377.765	0.00142	377.765	0.000734484
	378.029	-0.000599341	378.029	0.00129	378.029	0.00151	378.029	0	378.029	0.000550863
	378.293	0.00029967	378.293	0	378.293	-0.00101	378.293	0.000708466	378.293	0.00129
	378.558	0.0015	378.558	0.000646831	378.558	0.000503271	378.558	0.000354233	378.558	0.000734484
	378.822	0.0012	378.822	-0.000970246	378.822	-0.00151	378.822	0	378.822	0.00129
	379.086	0.000599341	379.086	-0.000323415	379.086	0.00302	379.086	0.00106	379.086	0.0011
	379.351	-0.000899011	379.351	0.000646831	379.351	0	379.351	0.000708466	379.351	0.000550863
	379.615	-0.000599341	379.615	0	379.615	-0.000503271	379.615	0.00213	379.615	0.000183621
	379.879	0	379.879	0.00129	379.879	-0.00151	379.879	0.000354233	379.879	0.000367242
	380.143	0.000899011	380.143	0.000646831	380.143	-0.000503271	380.143	0.000354233	380.143	0.000734484
	380.408	0.00029967	380.408	0.000970246	380.408	0.00151	380.408	0.000708466	380.408	0.000734484
	380.672	0.00029967	380.672	0.00129	380.672	0	380.672	0	380.672	0.0011
	380.936	0.00029967	380.936	0.00129	380.936	0.000503271	380.936	0.000708466	380.936	0.00129
	381.2	0.0018	381.2	-0.000646831	381.2	-0.000503271	381.2	0.00106	381.2	0.0011
	381.465	0.000599341	381.465	0	381.465	-0.00101	381.465	0	381.465	0.000918105
	381.729	0	381.729	0	381.729	-0.00101	381.729	0.000354233	381.729	0.000550863
	381.993	0	381.993	-0.000323415	381.993	-0.000503271	381.993	0.000708466	381.993	0.000918105
	382.257	-0.000599341	382.257	-0.000646831	382.257	0.000503271	382.257	0	382.257	0.000550863
	382.522	0.00029967	382.522	0.000970246	382.522	0.000503271	382.522	-0.00106	382.522	0.000918105
	382.786	0	382.786	0.000646831	382.786	0.00101	382.786	-0.000354233	382.786	0.000367242
	383.05	0	383.05	-0.000323415	383.05	0	383.05	0.000708466	383.05	0.0011
	383.314	0.00029967	383.314	-0.000323415	383.314	-0.00302	383.314	-0.000708466	383.314	0.00129
	383.578	0	383.578	0	383.578	-0.000503271	383.578	-0.00106	383.578	0.000367242
	383.843	-0.000899011	383.843	0.000646831	383.843	0.00101	383.843	0.00142	383.843	0.000918105
	384.107	0.000599341	384.107	-0.000323415	384.107	-0.00302	384.107	0.00213	384.107	0.00147
	384.371	0.000899011	384.371	0.000646831	384.371	0	384.371	0.00106	384.371	0.000734484
	384.635	0.000899011	384.635	-0.000323415	384.635	-0.000503271	384.635	0.00106	384.635	0.0011
	384.899	0.00029967	384.899	0.000646831	384.899	0.000503271	384.899	-0.000354233	384.899	0.000918105
	385.164	-0.00029967	385.164	-0.000323415	385.164	0	385.164	0.00106	385.164	0.000734484
	385.428	-0.000599341	385.428	0.000323415	385.428	0.000503271	385.428	0.000708466	385.428	0.00147
	385.692	0.000899011	385.692	0	385.692	-0.00101	385.692	-0.000354233	385.692	0.000918105
	385.956	0.0012	385.956	0.00162	385.956	-0.000503271	385.956	0	385.956	0.000918105
	386.22	0.000899011	386.22	0	386.22	0	386.22	-0.000354233	386.22	0.00165
	386.485	0.00029967	386.485	0.000323415	386.485	-0.00151	386.485	0.000354233	386.485	0.00129
	386.749	-0.00029967	386.749	0.000646831	386.749	0	386.749	0	386.749	0.00184
	387.013	-0.00029967	387.013	0.000970246	387.013	-0.00151	387.013	0.00106	387.013	0.000367242
	387.277	-0.0012	387.277	0.00129	387.277	0.00151	387.277	0	387.277	0.0011
	387.541	0.000899011	387.541	0.000970246	387.541	-0.000503271	387.541	0.000354233	387.541	0.000550863
	387.806	-0.000599341	387.806	0.00129	387.806	0	387.806	-0.000354233	387.806	0.000550863
	388.07	-0.00029967	388.07	0.000646831	388.07	0	388.07	0	388.07	0.000550863
	388.334	-0.00029967	388.334	0.000323415	388.334	0.00201	388.334	0.00106	388.334	0.000734484
	388.598	0.000899011	388.598	0.000646831	388.598	-0.00101	388.598	0.00106	388.598	0.000550863
	388.862	-0.00029967	388.862	0	388.862	0.000503271	388.862	-0.00106	388.862	0.000918105
	389.126	-0.000599341	389.126	0.000970246	389.126	-0.000503271	389.126	0.000354233	389.126	0.00129
	389.391	-0.00029967	389.391	0.000646831	389.391	0.00201	389.391	0	389.391	0.00184
	389.655	-0.00029967	389.655	0.00129	389.655	0.00151	389.655	-0.000708466	389.655	0.00129
	389.919	0.000599341	389.919	0	389.919	0.00201	389.919	0.00142	389.919	0.0011
	390.183	0	390.183	0.00129	390.183	0.00201	390.183	0.000708466	390.183	0
	390.447	-0.000599341	390.447	0.000970246	390.447	0.000503271	390.447	0.00142	390.447	0.0011
	390.711	0	390.711	0.000970246	390.711	0.00101	390.711	0.000354233	390.711	0.00147
	390.975	0.000899011	390.975	0.000646831	390.975	-0.00101	390.975	0	390.975	0.000734484
	391.24	0.000899011	391.24	0.00129	391.24	0.00302	391.24	0.00142	391.24	0.0011
	391.504	-0.000599341	391.504	0	391.504	-0.000503271	391.504	0	391.504	0.0011
	391.768	0.00029967	391.768	-0.000323415	391.768	0	391.768	0.00106	391.768	0.000918105
	392.032	0.00029967	392.032	-0.000646831	392.032	0.00302	392.032	0.000354233	392.032	0.000734484
	392.296	0.000599341	392.296	0.00162	392.296	-0.00201	392.296	0	392.296	0
	392.56	0.0012	392.56	0.00129	392.56	0.00201	392.56	-0.000354233	392.56	0.00147
	392.824	0.00029967	392.824	0.00129	392.824	0	392.824	0	392.824	0.000367242
	393.088	-0.00029967	393.088	0.000323415	393.088	0.00151	393.088	-0.000354233	393.088	0.000550863
	393.353	0	393.353	0	393.353	-0.00101	393.353	-0.000354233	393.353	0.00147
	393.617	0.0015	393.617	0.000970246	393.617	-0.00151	393.617	0.00142	393.617	0.00147
	393.881	-0.000899011	393.881	0.00129	393.881	-0.00101	393.881	0	393.881	0.000734484
	394.145	0.000899011	394.145	0.000646831	394.145	0.000503271	394.145	-0.000708466	394.145	0.00184
	394.409	0	394.409	0.000970246	394.409	0	394.409	-0.000354233	394.409	0.0011
	394.673	-0.0012	394.673	0.000970246	394.673	-0.00101	394.673	0.00142	394.673	0.00184
	394.937	0.0012	394.937	0.00162	394.937	0.00101	394.937	0.000354233	394.937	0.00129
	395.201	0.0012	395.201	0	395.201	-0.00101	395.201	-0.000354233	395.201	0.00129
	395.465	0.000599341	395.465	0.000970246	395.465	-0.00101	395.465	0.000354233	395.465	0.000918105
	395.729	-0.00029967	395.729	0.00129	395.729	0.000503271	395.729	0.00106	395.729	0.000550863
	395.993	0	395.993	-0.000323415	395.993	0	395.993	0.000354233	395.993	0.000550863
	396.258	0	396.258	0.000646831	396.258	0	396.258	-0.000708466	396.258	0.00202
	396.522	-0.00029967	396.522	0.000646831	396.522	0.000503271	396.522	0.00142	396.522	0.00147
	396.786	0.00029967	396.786	0.000970246	396.786	-0.000503271	396.786	0.000708466	396.786	0.00129
	397.05	-0.0018	397.05	-0.000646831	397.05	0	397.05	0	397.05	0.000734484
	397.314	0.0012	397.314	-0.000646831	397.314	0.000503271	397.314	-0.000354233	397.314	0.0011
	397.578	-0.000899011	397.578	0	397.578	-0.00101	397.578	0.000354233	397.578	0.000183621
	397.842	0	397.842	0	397.842	0	397.842	0.00106	397.842	0.000734484
	398.106	-0.000899011	398.106	0.000323415	398.106	-0.000503271	398.106	0.00213	398.106	0.000550863
	398.37	0.00029967	398.37	0.000323415	398.37	-0.00101	398.37	0.000354233	398.37	0.00129
	398.634	0.00029967	398.634	0	398.634	-0.00101	398.634	0	398.634	0.00147
	398.898	0.00029967	398.898	0.00194	398.898	0	398.898	0.00177	398.898	0.0011
	399.162	0	399.162	-0.000646831	399.162	0	399.162	0.00177	399.162	0.000734484
	399.426	-0.0012	399.426	0.000970246	399.426	0.00101	399.426	0.000708466	399.426	0.00147
	399.69	0.00029967	399.69	0.000970246	399.69	-0.00151	399.69	0.000354233	399.69	0.00147
	399.954	-0.000599341	399.954	-0.000323415	399.954	0	399.954	0	399.954	0.000918105
	400.218	-0.000599341	400.218	0.000646831	400.218	-0.00101	400.218	0.00142	400.218	0.00129
	400.482	0.00029967	400.482	0	400.482	0.00101	400.482	0.000354233	400.482	0.000550863
	400.746	-0.00029967	400.746	-0.000323415	400.746	-0.000503271	400.746	0.00213	400.746	-0.000183621
	401.01	0	401.01	0.000646831	401.01	0.00151	401.01	0.000354233	401.01	0.0011
	401.274	0.000599341	401.274	0.00129	401.274	0	401.274	-0.000708466	401.274	0
	401.538	0.00029967	401.538	0.00162	401.538	0.000503271	401.538	0.00142	401.538	0.00165
	401.802	0.0012	401.802	0	401.802	0	401.802	0.00106	401.802	0.00129
	402.066	0.000599341	402.066	-0.000323415	402.066	-0.00252	402.066	0.000354233	402.066	0.000918105
	402.33	-0.000899011	402.33	-0.000323415	402.33	0.000503271	402.33	-0.000354233	402.33	0.00129
	402.594	0.0012	402.594	0.000970246	402.594	0	402.594	0.000354233	402.594	0.00165
	402.858	0.000899011	402.858	0.000323415	402.858	-0.00101	402.858	0.000354233	402.858	0.000918105
	403.122	-0.00029967	403.122	-0.000646831	403.122	-0.00101	403.122	0.000354233	403.122	0.000918105
	403.386	0.00029967	403.386	0.000646831	403.386	0.00151	403.386	0.00106	403.386	0.000918105
	403.65	0.0012	403.65	0.000970246	403.65	0.00302	403.65	0.00106	403.65	0.000367242
	403.914	0.000899011	403.914	0.000323415	403.914	0.00101	403.914	0.000354233	403.914	0.00129
	404.178	-0.00029967	404.178	0.000970246	404.178	-0.000503271	404.178	0.000708466	404.178	0.000734484
	404.442	-0.00029967	404.442	0.000646831	404.442	0	404.442	0.000354233	404.442	0.00147
	404.706	0.00029967	404.706	-0.000323415	404.706	-0.000503271	404.706	0.000708466	404.706	0.00165
	404.97	-0.00029967	404.97	0.00194	404.97	0.00302	404.97	0.00283	404.97	0.00165
	405.234	0.00029967	405.234	0.00226	405.234	0.00101	405.234	-0.000354233	405.234	0.000918105
	405.498	0.000899011	405.498	-0.000323415	405.498	0.00151	405.498	0.000708466	405.498	0.000918105
	405.762	0.000599341	405.762	0.000323415	405.762	0.000503271	405.762	0.000354233	405.762	0.000918105
	406.026	-0.000599341	406.026	0.00129	406.026	0.000503271	406.026	0.00142	406.026	0.000918105
	406.29	-0.000599341	406.29	0.000646831	406.29	0.00201	406.29	0	406.29	0.00129
	406.554	-0.0012	406.554	-0.000323415	406.554	0.000503271	406.554	0.000708466	406.554	0.0011
	406.818	0.000899011	406.818	0.000323415	406.818	0.00252	406.818	0.000708466	406.818	0.000550863
	407.082	0.000899011	407.082	0.00291	407.082	0.00101	407.082	0.000708466	407.082	0.000918105
	407.346	0	407.346	0.000646831	407.346	0.00101	407.346	-0.000354233	407.346	0.000550863
	407.61	0.000599341	407.61	0.00259	407.61	0.00201	407.61	-0.000354233	407.61	0.000367242
	407.874	0.000599341	407.874	-0.000323415	407.874	0.00101	407.874	0	407.874	0.000367242
	408.138	0.0012	408.138	0.00129	408.138	-0.000503271	408.138	0.000708466	408.138	0.00129
	408.401	0	408.401	0	408.401	0.000503271	408.401	0.00142	408.401	0.000918105
	408.665	0.000599341	408.665	0.00194	408.665	0.000503271	408.665	0.00106	408.665	0.000918105
	408.929	0.00029967	408.929	-0.000970246	408.929	0	408.929	0.00142	408.929	0.000550863
	409.193	0.000899011	409.193	0.000323415	409.193	0.00101	409.193	0.00213	409.193	0.0022
	409.457	0.00029967	409.457	0.00129	409.457	0.000503271	409.457	0.00142	409.457	0.0011
	409.721	0.00029967	409.721	0.000646831	409.721	0.00252	409.721	0.00106	409.721	0.00147
	409.985	0.00029967	409.985	0.00194	409.985	0	409.985	0.00177	409.985	0.000550863
	410.249	-0.0012	410.249	0.000646831	410.249	-0.000503271	410.249	0.00142	410.249	0.00147
	410.513	0.0021	410.513	0.000970246	410.513	0.00252	410.513	-0.000354233	410.513	0.000918105
	410.777	0.00029967	410.777	0.00194	410.777	0.00252	410.777	0.00142	410.777	0.00129
	411.041	-0.000599341	411.041	0.000323415	411.041	0	411.041	-0.000354233	411.041	0.00129
	411.304	-0.0012	411.304	0.00129	411.304	0.000503271	411.304	0.000708466	411.304	0.000734484
	411.568	0.000899011	411.568	0.00129	411.568	0	411.568	0.000708466	411.568	0.0011
	411.832	0.00029967	411.832	0.00259	411.832	0.00101	411.832	0.00142	411.832	0.0011
	412.096	-0.000599341	412.096	0.000970246	412.096	-0.00151	412.096	0.000708466	412.096	0.00129
	412.36	0.00029967	412.36	0.000646831	412.36	0.00252	412.36	0.00106	412.36	0.00165
	412.624	0.000599341	412.624	0.00162	412.624	0.00151	412.624	0.00248	412.624	0.000918105
	412.888	0.000599341	412.888	0.00226	412.888	0	412.888	0.000708466	412.888	0.00202
	413.152	-0.000599341	413.152	0.000970246	413.152	0	413.152	0.00177	413.152	0.0011
	413.415	0.000599341	413.415	0	413.415	-0.000503271	413.415	0.00142	413.415	0.00147
	413.679	-0.00029967	413.679	0.000646831	413.679	-0.000503271	413.679	0.000354233	413.679	0.0011
	413.943	0	413.943	0.000323415	413.943	0.000503271	413.943	0.00213	413.943	0.00147
	414.207	0.000599341	414.207	0.00129	414.207	0.000503271	414.207	0.00248	414.207	0.00129
	414.471	-0.000599341	414.471	0.000970246	414.471	0.00101	414.471	0.00142	414.471	0.000918105
	414.735	0.00029967	414.735	0.000646831	414.735	-0.000503271	414.735	0.00177	414.735	0.00202
	414.998	0.000599341	414.998	0.000323415	414.998	-0.00101	414.998	0.000708466	414.998	0.0011
	415.262	0.0012	415.262	-0.000323415	415.262	0.00101	415.262	0.00177	415.262	0.000734484
	415.526	0.000899011	415.526	0.00129	415.526	-0.000503271	415.526	0.00106	415.526	0.00129
	415.79	0	415.79	0.00162	415.79	-0.00101	415.79	0.00283	415.79	0.00147
	416.054	0.0012	416.054	0	416.054	0.000503271	416.054	0.00142	416.054	0.000550863
	416.318	-0.00029967	416.318	-0.000323415	416.318	0.000503271	416.318	0.00177	416.318	0.000918105
	416.581	0.000899011	416.581	0.000323415	416.581	-0.00101	416.581	0.000354233	416.581	0.000550863
	416.845	0.000599341	416.845	0.000646831	416.845	0	416.845	0.000708466	416.845	0.000367242
	417.109	0.0012	417.109	0.000323415	417.109	0.00101	417.109	0.000354233	417.109	0.000918105
	417.373	0.00029967	417.373	0.000970246	417.373	-0.000503271	417.373	0.00142	417.373	0.000918105
	417.637	0.000899011	417.637	0.00129	417.637	0	417.637	0.000354233	417.637	0.0011
	417.9	0.0015	417.9	0.000646831	417.9	0.00151	417.9	0.000708466	417.9	0.00147
	418.164	0.000599341	418.164	0	418.164	0.00302	418.164	0.00248	418.164	0.00184
	418.428	0.0012	418.428	0.00162	418.428	0.00101	418.428	0.00142	418.428	0.00147
	418.692	0	418.692	0.000646831	418.692	0.00101	418.692	0.00283	418.692	0.000734484
	418.956	0.0018	418.956	0.00129	418.956	0.00252	418.956	-0.000354233	418.956	0.00147
	419.219	0.000899011	419.219	0.00162	419.219	0.00252	419.219	0.00142	419.219	0.000918105
	419.483	0.000599341	419.483	0.00162	419.483	-0.000503271	419.483	0.000354233	419.483	0.000734484
	419.747	0.0018	419.747	0.00129	419.747	0.00151	419.747	0	419.747	0.00147
	420.011	0	420.011	0.000323415	420.011	0.00201	420.011	0	420.011	0.00147
	420.274	-0.00029967	420.274	0.000970246	420.274	0.000503271	420.274	0.000354233	420.274	0.000918105
	420.538	0.000899011	420.538	0.000970246	420.538	-0.00252	420.538	0.000354233	420.538	0.000550863
	420.802	0.0015	420.802	0.000646831	420.802	-0.000503271	420.802	0.000354233	420.802	0.000918105
	421.066	0.000599341	421.066	0	421.066	0.00151	421.066	0.00142	421.066	0.000550863
	421.329	0.0012	421.329	0.000646831	421.329	-0.000503271	421.329	0.00142	421.329	0.000918105
	421.593	-0.00029967	421.593	0.000970246	421.593	0.000503271	421.593	0.00177	421.593	0.00165
	421.857	0.00029967	421.857	0	421.857	-0.00151	421.857	0.00177	421.857	0.000918105
	422.121	0.0012	422.121	0.000323415	422.121	0.00201	422.121	0.000708466	422.121	0.000550863
	422.384	0.000899011	422.384	0.00162	422.384	0	422.384	0.000708466	422.384	0.00165
	422.648	-0.00029967	422.648	0.000970246	422.648	0.00101	422.648	0.00177	422.648	0.00165
	422.912	0.000599341	422.912	0.000323415	422.912	0.000503271	422.912	0.00177	422.912	0.0011
	423.176	0.000599341	423.176	0.000646831	423.176	0.000503271	423.176	0.000708466	423.176	0.000734484
	423.439	0.00029967	423.439	0.00226	423.439	0	423.439	0.00142	423.439	0.00165
	423.703	0.0024	423.703	0.00226	423.703	0.00302	423.703	-0.000354233	423.703	0.000918105
	423.967	0.0012	423.967	0.000646831	423.967	0.00352	423.967	0.00213	423.967	0.000183621
	424.23	0.000599341	424.23	0.00129	424.23	0	424.23	0.00248	424.23	0.0011
	424.494	0.00029967	424.494	-0.000646831	424.494	0	424.494	0.000708466	424.494	0.0011
	424.758	0.000599341	424.758	0	424.758	0	424.758	0.00319	424.758	0.0011
	425.022	0.000599341	425.022	0.00162	425.022	0.00151	425.022	0.00177	425.022	0.00147
	425.285	0.0012	425.285	0.00259	425.285	0.00252	425.285	0.00106	425.285	0.000918105
	425.549	0.000899011	425.549	0.000646831	425.549	0	425.549	0.00106	425.549	0.00129
	425.813	0.000599341	425.813	0.00226	425.813	0.000503271	425.813	0.00248	425.813	0.00129
	426.076	0.000899011	426.076	0.000646831	426.076	0.00151	426.076	0.000354233	426.076	0.00129
	426.34	0.0021	426.34	0.000646831	426.34	0.00151	426.34	0.00177	426.34	0.00147
	426.604	0.0015	426.604	0.00194	426.604	0.00101	426.604	0.00142	426.604	0.00129
	426.867	0.00029967	426.867	0.00226	426.867	0.00151	426.867	0.000708466	426.867	0.00129
	427.131	0.000899011	427.131	0.00162	427.131	0.00352	427.131	0.00213	427.131	0.00129
	427.395	0.0012	427.395	0.00323	427.395	-0.000503271	427.395	0.00142	427.395	0.000918105
	427.658	0.0027	427.658	0.000646831	427.658	0.00101	427.658	0.00213	427.658	0.00165
	427.922	0	427.922	0.00194	427.922	0.00101	427.922	0.00213	427.922	0.000734484
	428.186	0.0018	428.186	0.000646831	428.186	0.000503271	428.186	0.000708466	428.186	0.00165
	428.449	-0.00029967	428.449	0.00194	428.449	0.00252	428.449	0.00142	428.449	0.00165
	428.713	0.00029967	428.713	0.00291	428.713	0.00201	428.713	0.00177	428.713	0.000918105
	428.977	0.000599341	428.977	0.000646831	428.977	0.00252	428.977	0.00142	428.977	0.00165
	429.24	0.0024	429.24	0.00226	429.24	0.00201	429.24	0.00177	429.24	0.0022
	429.504	0.0012	429.504	0.000646831	429.504	0.00302	429.504	0.00106	429.504	0.00202
	429.767	0.000899011	429.767	0.000323415	429.767	0.00101	429.767	0.00106	429.767	0.0011
	430.031	0.0015	430.031	-0.000646831	430.031	0	430.031	0.00142	430.031	0.00165
	430.295	0.000599341	430.295	0.00129	430.295	0.00101	430.295	0.00177	430.295	0.000734484
	430.558	-0.000899011	430.558	0.00194	430.558	-0.00101	430.558	0.00319	430.558	0.00184
	430.822	0.0021	430.822	0.00226	430.822	0.000503271	430.822	0.00177	430.822	0.00202
	431.085	0.00029967	431.085	0.00194	431.085	0.00252	431.085	0.00177	431.085	0.00275
	431.349	0.000899011	431.349	0.00162	431.349	0.00101	431.349	0	431.349	0.000734484
	431.613	0.0018	431.613	0.000646831	431.613	0.00252	431.613	0.00248	431.613	0.00129
	431.876	0	431.876	0.000646831	431.876	0.00101	431.876	0.000708466	431.876	0.00129
	432.14	0.0015	432.14	0.00226	432.14	0.00302	432.14	0.00213	432.14	0.00202
	432.403	0.000599341	432.403	0.00194	432.403	0.00201	432.403	0.00213	432.403	0.00147
	432.667	0.0024	432.667	0.00129	432.667	0.00151	432.667	0.00142	432.667	0.00147
	432.931	0.003	432.931	0.000970246	432.931	0.00252	432.931	0.00213	432.931	0.00257
	433.194	0.0012	433.194	0.00162	433.194	0.00101	433.194	0.00142	433.194	0.00257
	433.458	0.0018	433.458	0.000323415	433.458	0.00252	433.458	0.00177	433.458	0.00202
	433.721	0.0012	433.721	0.00226	433.721	0.00151	433.721	0.00142	433.721	0.00147
	433.985	0.0015	433.985	-0.000323415	433.985	-0.00101	433.985	0	433.985	0.0011
	434.248	0.000899011	434.248	0	434.248	0.00352	434.248	0.00177	434.248	0.00129
	434.512	0.003	434.512	0.00194	434.512	0.00252	434.512	0.00106	434.512	0.00202
	434.776	0.0021	434.776	0.00162	434.776	0.00101	434.776	0.00354	434.776	0.00165
	435.039	0.0018	435.039	0.00291	435.039	-0.00101	435.039	0.00319	435.039	0.0022
	435.303	0.0015	435.303	0.00194	435.303	0.000503271	435.303	0.00177	435.303	0.00147
	435.566	0.0024	435.566	0.000646831	435.566	0	435.566	0.00319	435.566	0.00165
	435.83	0.0036	435.83	0.000970246	435.83	0.00151	435.83	0.00213	435.83	0.00257
	436.093	0.0033	436.093	0.000646831	436.093	0.00453	436.093	0.00142	436.093	0.00202
	436.357	0.0021	436.357	0.000970246	436.357	0.00252	436.357	0.00248	436.357	0.00129
	436.62	0.0024	436.62	0.00129	436.62	0.00151	436.62	0.00283	436.62	0.00275
	436.884	0.000599341	436.884	0.00323	436.884	0.00151	436.884	0.00106	436.884	0.00202
	437.147	0.0021	437.147	0.00323	437.147	0.00302	437.147	0.00248	437.147	0.00275
	437.411	0.000599341	437.411	0.00259	437.411	0.00503	437.411	0.00319	437.411	0.00331
	437.674	0.0024	437.674	0.00226	437.674	-0.000503271	437.674	0.00283	437.674	0.00202
	437.938	0.0021	437.938	0.00356	437.938	0.00302	437.938	0.00248	437.938	0.00312
	438.201	0.0021	438.201	0.00162	438.201	0.00252	438.201	0.00248	438.201	0.00239
	438.465	0.0021	438.465	0.00291	438.465	0.00302	438.465	0.00319	438.465	0.00294
	438.728	0.0018	438.728	0.00129	438.728	0.00302	438.728	0.00177	438.728	0.00294
	438.992	0.0036	438.992	0.00291	438.992	0.00151	438.992	0.00248	438.992	0.00294
	439.255	0.0024	439.255	0.00323	439.255	0.00604	439.255	0.00177	439.255	0.00331
	439.519	0.0015	439.519	0.00356	439.519	0.00252	439.519	0.00248	439.519	0.00312
	439.782	0.0042	439.782	0.00453	439.782	0.00352	439.782	0.00354	439.782	0.00331
	440.046	0.0024	440.046	0.00259	440.046	0.00352	440.046	0.0039	440.046	0.00275
	440.309	0.0027	440.309	0.000970246	440.309	0.00101	440.309	0.00248	440.309	0.00349
	440.573	0.0024	440.573	0.00356	440.573	0.00403	440.573	0.00248	440.573	0.00331
	440.836	0.0045	440.836	0.00388	440.836	0.00403	440.836	0.00461	440.836	0.00312
	441.1	0.0045	441.1	0.0042	441.1	0.00403	441.1	0.00425	441.1	0.00404
	441.363	0.0042	441.363	0.00291	441.363	0	441.363	0.00283	441.363	0.00349
	441.627	0.0039	441.627	0.00485	441.627	0.00403	441.627	0.00425	441.627	0.00331
	441.89	0.0042	441.89	0.00291	441.89	0.00352	441.89	0.00354	441.89	0.00294
	442.153	0.0012	442.153	0.00356	442.153	0.00604	442.153	0.0039	442.153	0.00404
	442.417	0.0033	442.417	0.00453	442.417	0.00302	442.417	0.00425	442.417	0.00312
	442.68	0.00539	442.68	0.00388	442.68	0.00453	442.68	0.0039	442.68	0.00459
	442.944	0.00539	442.944	0.00453	442.944	0.00503	442.944	0.00425	442.944	0.00386
	443.207	0.0045	443.207	0.00453	443.207	0.00352	443.207	0.00496	443.207	0.00477
	443.471	0.0042	443.471	0.00517	443.471	0.00302	443.471	0.00461	443.471	0.00533
	443.734	0.0042	443.734	0.00291	443.734	0.00503	443.734	0.00496	443.734	0.00514
	443.997	0.0042	443.997	0.00679	443.997	0.00453	443.997	0.00567	443.997	0.00496
	444.261	0.00539	444.261	0.00582	444.261	0.00604	444.261	0.0039	444.261	0.00441
	444.524	0.0039	444.524	0.00647	444.524	0.00403	444.524	0.00496	444.524	0.00514
	444.788	0.00479	444.788	0.00485	444.788	0.00352	444.788	0.0039	444.788	0.00643
	445.051	0.00479	445.051	0.0055	445.051	0.00604	445.051	0.00602	445.051	0.00606
	445.314	0.00599	445.314	0.00582	445.314	0.00453	445.314	0.00496	445.314	0.00679
	445.578	0.00569	445.578	0.00453	445.578	0.00554	445.578	0.00673	445.578	0.00679
	445.841	0.00689	445.841	0.0055	445.841	0.00403	445.841	0.00815	445.841	0.00643
	446.105	0.00539	446.105	0.00614	446.105	0.00453	446.105	0.00744	446.105	0.00698
	446.368	0.00629	446.368	0.00647	446.368	0.00705	446.368	0.00779	446.368	0.00643
	446.631	0.00779	446.631	0.00744	446.631	0.00604	446.631	0.00673	446.631	0.00863
	446.895	0.00839	446.895	0.00582	446.895	0.00453	446.895	0.00673	446.895	0.0079
	447.158	0.00809	447.158	0.00873	447.158	0.00654	447.158	0.00886	447.158	0.009
	447.421	0.00989	447.421	0.00809	447.421	0.00705	447.421	0.00815	447.421	0.0101
	447.685	0.00959	447.685	0.00841	447.685	0.00755	447.685	0.00779	447.685	0.00845
	447.948	0.00899	447.948	0.00938	447.948	0.00654	447.948	0.00921	447.948	0.009
	448.211	0.01049	448.211	0.00841	448.211	0.01057	448.211	0.00779	448.211	0.00973
	448.475	0.00839	448.475	0.00776	448.475	0.00755	448.475	0.0085	448.475	0.00845
	448.738	0.01019	448.738	0.01067	448.738	0.00956	448.738	0.01027	448.738	0.01102
	449.001	0.01378	449.001	0.01067	449.001	0.00906	449.001	0.01204	449.001	0.01212
	449.265	0.01109	449.265	0.01261	449.265	0.01158	449.265	0.01204	449.265	0.01194
	449.528	0.01289	449.528	0.0097	449.528	0.00956	449.528	0.01063	449.528	0.01212
	449.791	0.01289	449.791	0.01358	449.791	0.01409	449.791	0.01169	449.791	0.01322
	450.055	0.01109	450.055	0.01132	450.055	0.0161	450.055	0.01134	450.055	0.01285
	450.318	0.01139	450.318	0.01326	450.318	0.01057	450.318	0.01169	450.318	0.01561
	450.581	0.01528	450.581	0.01423	450.581	0.01057	450.581	0.01452	450.581	0.01469
	450.845	0.01648	450.845	0.01326	450.845	0.01309	450.845	0.01275	450.845	0.01634
	451.108	0.01828	451.108	0.01585	451.108	0.0151	451.108	0.01523	451.108	0.01542
	451.371	0.01618	451.371	0.01617	451.371	0.0161	451.371	0.01594	451.371	0.01873
	451.635	0.01978	451.635	0.01585	451.635	0.0161	451.635	0.01417	451.635	0.01744
	451.898	0.01828	451.898	0.0194	451.898	0.0161	451.898	0.01807	451.898	0.01983
	452.161	0.01828	452.161	0.01682	452.161	0.02063	452.161	0.01842	452.161	0.02001
	452.424	0.02098	452.424	0.01973	452.424	0.01862	452.424	0.01984	452.424	0.02057
	452.688	0.02427	452.688	0.02199	452.688	0.02013	452.688	0.01948	452.688	0.02277
	452.951	0.02248	452.951	0.02296	452.951	0.02013	452.951	0.02161	452.951	0.01965
	453.214	0.02098	453.214	0.02264	453.214	0.02114	453.214	0.02232	453.214	0.02552
	453.477	0.02487	453.477	0.02426	453.477	0.02063	453.477	0.02338	453.477	0.02479
	453.741	0.02637	453.741	0.0249	453.741	0.02416	453.741	0.0248	453.741	0.02497
	454.004	0.02667	454.004	0.02587	454.004	0.02466	454.004	0.02373	454.004	0.02736
	454.267	0.03177	454.267	0.02684	454.267	0.02567	454.267	0.02692	454.267	0.02589
	454.53	0.02967	454.53	0.02781	454.53	0.02969	454.53	0.02798	454.53	0.02864
	454.794	0.03206	454.794	0.03234	454.794	0.0312	454.794	0.02976	454.794	0.03415
	455.057	0.03536	455.057	0.03169	455.057	0.03322	455.057	0.03046	455.057	0.03526
	455.32	0.03386	455.32	0.03525	455.32	0.0302	455.32	0.03011	455.32	0.03434
	455.583	0.03926	455.583	0.03493	455.583	0.02919	455.583	0.03578	455.583	0.03672
	455.847	0.03686	455.847	0.03364	455.847	0.03171	455.847	0.03436	455.847	0.03764
	456.11	0.03986	456.11	0.03687	456.11	0.04177	456.11	0.03861	456.11	0.03966
	456.373	0.04345	456.373	0.03655	456.373	0.03473	456.373	0.03507	456.373	0.04131
	456.636	0.04135	456.636	0.04366	456.636	0.04378	456.636	0.04109	456.636	0.04425
	456.899	0.04525	456.899	0.04592	456.899	0.04378	456.899	0.04357	456.899	0.04682
	457.163	0.04795	457.163	0.04851	457.163	0.0463	457.163	0.04215	457.163	0.04756
	457.426	0.05394	457.426	0.04981	457.426	0.04731	457.426	0.0457	457.426	0.04958
	457.689	0.05214	457.689	0.04722	457.689	0.05184	457.689	0.0503	457.689	0.05307
	457.952	0.05544	457.952	0.05433	457.952	0.05435	457.952	0.0464	457.952	0.05454
	458.215	0.05933	458.215	0.05724	458.215	0.05536	458.215	0.05526	458.215	0.05711
	458.479	0.06083	458.479	0.05724	458.479	0.05737	458.479	0.05774	458.479	0.06115
	458.742	0.06293	458.742	0.05757	458.742	0.05687	458.742	0.05526	458.742	0.06463
	459.005	0.07042	459.005	0.06307	459.005	0.06392	459.005	0.06305	459.005	0.06776
	459.268	0.07012	459.268	0.06662	459.268	0.06291	459.268	0.06057	459.268	0.06721
	459.531	0.07282	459.531	0.06856	459.531	0.06543	459.531	0.06978	459.531	0.07106
	459.794	0.07881	459.794	0.07503	459.794	0.06744	459.794	0.07014	459.794	0.07841
	460.058	0.08151	460.058	0.07697	460.058	0.06895	460.058	0.0751	460.058	0.07841
	460.321	0.08511	460.321	0.07827	460.321	0.07952	460.321	0.08147	460.321	0.08153
	460.584	0.0938	460.584	0.08797	460.584	0.08052	460.584	0.07899	460.584	0.08428
	460.847	0.0917	460.847	0.08926	460.847	0.07952	460.847	0.08289	460.847	0.0841
	461.11	0.09619	461.11	0.09605	461.11	0.08455	461.11	0.08927	461.11	0.0942
	461.373	0.10458	461.373	0.09508	461.373	0.08958	461.373	0.09352	461.373	0.0964
	461.636	0.10848	461.636	0.10026	461.636	0.0916	461.636	0.09741	461.636	0.10136
	461.899	0.10608	461.899	0.10285	461.899	0.10267	461.899	0.10592	461.899	0.10668
	462.163	0.11927	462.163	0.1064	462.163	0.10418	462.163	0.10662	462.163	0.11256
	462.426	0.12406	462.426	0.11352	462.426	0.10971	462.426	0.113	462.426	0.11476
	462.689	0.12286	462.689	0.12257	462.689	0.11424	462.689	0.11229	462.689	0.11899
	462.952	0.13275	462.952	0.12775	462.952	0.12833	462.952	0.12327	462.952	0.12266
	463.215	0.13695	463.215	0.12904	463.215	0.12632	463.215	0.12646	463.215	0.13055
	463.478	0.14414	463.478	0.12937	463.478	0.13588	463.478	0.13496	463.478	0.13845
	463.741	0.15043	463.741	0.13972	463.741	0.13035	463.741	0.13319	463.741	0.13955
	464.004	0.15373	464.004	0.1436	464.004	0.14192	464.004	0.14524	464.004	0.148
	464.267	0.16542	464.267	0.15362	464.267	0.14796	464.267	0.1548	464.267	0.15553
	464.53	0.17141	464.53	0.16365	464.53	0.15702	464.53	0.1509	464.53	0.16159
	464.793	0.1783	464.793	0.16591	464.793	0.15954	464.793	0.16224	464.793	0.1592
	465.057	0.1858	465.057	0.17076	465.057	0.17514	465.057	0.16436	465.057	0.17187
	465.32	0.18939	465.32	0.18014	465.32	0.17313	465.32	0.17287	465.32	0.1783
	465.583	0.19928	465.583	0.18596	465.583	0.17564	465.583	0.18704	465.583	0.19115
	465.846	0.20438	465.846	0.20375	465.846	0.1852	465.846	0.19235	465.846	0.19133
	466.109	0.21456	466.109	0.2044	466.109	0.19326	466.109	0.19235	466.109	0.20088
	466.372	0.22325	466.372	0.20893	466.372	0.20433	466.372	0.20652	466.372	0.20768
	466.635	0.23344	466.635	0.22154	466.635	0.2154	466.635	0.21325	466.635	0.22163
	466.898	0.23015	466.898	0.23286	466.898	0.22043	466.898	0.21962	466.898	0.22824
	467.161	0.24993	467.161	0.24062	467.161	0.22849	467.161	0.22494	467.161	0.23705
	467.424	0.26251	467.424	0.24838	467.424	0.23855	467.424	0.23982	467.424	0.24477
	467.687	0.26641	467.687	0.26197	467.687	0.25667	467.687	0.25399	467.687	0.25835
	467.95	0.27869	467.95	0.27005	467.95	0.25315	467.95	0.26142	467.95	0.25891
	468.213	0.28589	468.213	0.27199	468.213	0.2617	468.213	0.26745	468.213	0.27066
	468.476	0.28978	468.476	0.29237	468.476	0.26673	468.476	0.27914	468.476	0.28278
	468.739	0.31555	468.739	0.29722	468.739	0.27881	468.739	0.2802	468.739	0.28773
	469.002	0.33174	469.002	0.29787	469.002	0.30146	469.002	0.29933	469.002	0.30224
	469.265	0.33653	469.265	0.32406	469.265	0.307	469.265	0.30854	469.265	0.31326
	469.528	0.34162	469.528	0.33538	469.528	0.31958	469.528	0.31916	469.528	0.3206
	469.791	0.35241	469.791	0.34185	469.791	0.33568	469.791	0.33085	469.791	0.3318
	470.054	0.3614	470.054	0.34864	470.054	0.3377	470.054	0.33758	470.054	0.34741
	470.317	0.37339	470.317	0.35899	470.317	0.35229	470.317	0.35636	470.317	0.35678
	470.58	0.39227	470.58	0.3784	470.58	0.35481	470.58	0.36203	470.58	0.37587
	470.843	0.39916	470.843	0.39004	470.843	0.36387	470.843	0.38009	470.843	0.37991
	471.106	0.40935	471.106	0.40556	471.106	0.39507	471.106	0.39355	471.106	0.38505
	471.369	0.43572	471.369	0.40362	471.369	0.40916	471.369	0.40064	471.369	0.40837
	471.632	0.44531	471.632	0.42691	471.632	0.42476	471.632	0.418	471.632	0.42196
	471.895	0.454	471.895	0.43952	471.895	0.43734	471.895	0.42827	471.895	0.43004
	472.157	0.47708	472.157	0.4531	472.157	0.45496	472.157	0.44492	472.157	0.43794
	472.42	0.48427	472.42	0.47219	472.42	0.4615	472.42	0.45271	472.42	0.45226
	472.683	0.49685	472.683	0.48318	472.683	0.46603	472.683	0.46971	472.683	0.47686
	472.946	0.51873	472.946	0.49094	472.946	0.48666	472.946	0.48211	472.946	0.48476
	473.209	0.53162	473.209	0.49418	473.209	0.50126	473.209	0.49486	473.209	0.49816
	473.472	0.52682	473.472	0.51488	473.472	0.51485	473.472	0.50832	473.472	0.51799
	473.735	0.55349	473.735	0.54334	473.735	0.51787	473.735	0.51612	473.735	0.52461
	473.998	0.56728	473.998	0.55854	473.998	0.53649	473.998	0.55296	473.998	0.53709
	474.261	0.57956	474.261	0.57827	474.261	0.55511	474.261	0.55119	474.261	0.5661
	474.524	0.58046	474.524	0.58571	474.524	0.56668	474.524	0.57067	474.524	0.5729
	474.787	0.61402	474.787	0.59735	474.787	0.57373	474.787	0.57953	474.787	0.58851
	475.049	0.62691	475.049	0.62613	475.049	0.59789	475.049	0.59653	475.049	0.59842
	475.312	0.62391	475.312	0.62387	475.312	0.60745	475.312	0.61176	475.312	0.6199
	475.575	0.65927	475.575	0.64489	475.575	0.62053	475.575	0.62168	475.575	0.62762
	475.838	0.66377	475.838	0.64909	475.838	0.65526	475.838	0.65214	475.838	0.63661
	476.101	0.67696	476.101	0.67788	476.101	0.66482	476.101	0.66419	476.101	0.66104
	476.364	0.70273	476.364	0.68823	476.364	0.67036	476.364	0.66879	476.364	0.66985
	476.627	0.71262	476.627	0.71475	476.627	0.67992	476.627	0.6858	476.627	0.68674
	476.89	0.7249	476.89	0.70246	476.89	0.69351	476.89	0.6904	476.89	0.704
	477.152	0.74049	477.152	0.7238	477.152	0.71716	477.152	0.71626	477.152	0.71539
	477.415	0.75817	477.415	0.74806	477.415	0.72421	477.415	0.73539	477.415	0.74293
	477.678	0.79023	477.678	0.76423	477.678	0.74434	477.678	0.73858	477.678	0.74697
	477.941	0.79053	477.941	0.75841	477.941	0.7388	477.941	0.76054	477.941	0.7646
	478.204	0.80342	478.204	0.79495	478.204	0.77403	478.204	0.75983	478.204	0.77525
	478.467	0.80941	478.467	0.7956	478.467	0.78108	478.467	0.78923	478.467	0.77763
	478.729	0.8214	478.729	0.81048	478.729	0.80221	478.729	0.80163	478.729	0.8061
	478.992	0.83159	478.992	0.82309	478.992	0.82587	478.992	0.83316	478.992	0.81711
	479.255	0.83578	479.255	0.84573	479.255	0.82386	479.255	0.82572	479.255	0.82483
	479.518	0.87294	479.518	0.84573	479.518	0.846	479.518	0.83386	479.518	0.8386
	479.781	0.86964	479.781	0.88389	479.781	0.85053	479.781	0.85335	479.781	0.8599
	480.043	0.89002	480.043	0.89651	480.043	0.87871	480.043	0.8661	480.043	0.85641
	480.306	0.9047	480.306	0.89683	480.306	0.86361	480.306	0.87496	480.306	0.88138
	480.569	0.92298	480.569	0.89133	480.569	0.89331	480.569	0.8785	480.569	0.88615
	480.832	0.91909	480.832	0.91041	480.832	0.89582	480.832	0.91676	480.832	0.90029
	481.095	0.92388	481.095	0.91979	481.095	0.923	481.095	0.90329	481.095	0.91902
	481.357	0.94936	481.357	0.9227	481.357	0.92099	481.357	0.92597	481.357	0.92967
	481.62	0.94096	481.62	0.93984	481.62	0.93659	481.62	0.9327	481.62	0.9282
	481.883	0.96044	481.883	0.95084	481.883	0.9235	481.883	0.93376	481.883	0.94142
	482.146	0.95595	482.146	0.9696	482.146	0.9532	482.146	0.95714	482.146	0.95263
	482.408	0.97513	482.408	0.95343	482.408	0.94867	482.408	0.94899	482.408	0.95263
	482.671	0.96764	482.671	0.98383	482.671	0.96678	482.671	0.98229	482.671	0.96199
	482.934	0.97063	482.934	0.98448	482.934	0.97433	482.934	0.96103	482.934	0.96603
	483.197	0.97513	483.197	0.96928	483.197	0.95773	483.197	0.96954	483.197	0.96566
	483.459	0.9955	483.459	0.98803	483.459	0.96175	483.459	0.97024	483.459	0.97301
	483.722	0.99281	483.722	0.97898	483.722	0.98138	483.722	0.97237	483.722	0.98017
	483.985	0.99461	483.985	0.989	483.985	0.96729	483.985	0.98123	483.985	0.99669
	484.247	0.98711	484.247	0.9793	484.247	0.96427	484.247	0.98583	484.247	0.99082
	484.51	1	484.51	1	484.51	0.97987	484.51	0.99575	484.51	0.99064
	484.773	0.99251	484.773	0.99741	484.773	0.98641	484.773	1	484.773	0.99761
	485.036	0.99131	485.036	0.9945	485.036	1	485.036	0.9915	485.036	1
	485.298	0.98831	485.298	0.97542	485.298	0.97534	485.298	0.99398	485.298	0.99816
	485.561	0.97663	485.561	0.98965	485.561	0.98037	485.561	0.983	485.561	0.97852
	485.824	0.98322	485.824	0.98318	485.824	0.9844	485.824	0.98831	485.824	0.99339
	486.086	0.97333	486.086	0.97445	486.086	0.96225	486.086	0.97237	486.086	0.99008
	486.349	0.97183	486.349	0.97768	486.349	0.99396	486.349	0.97485	486.349	0.98311
	486.612	0.96164	486.612	0.97251	486.612	0.96729	486.612	0.97556	486.612	0.98384
	486.874	0.95415	486.874	0.96054	486.874	0.9542	486.874	0.96139	486.874	0.97613
	487.137	0.96973	487.137	0.97445	487.137	0.96427	487.137	0.96635	487.137	0.97117
	487.4	0.94156	487.4	0.9599	487.4	0.95018	487.4	0.97095	487.4	0.96989
	487.662	0.92748	487.662	0.94858	487.662	0.95873	487.662	0.93907	487.662	0.96548
	487.925	0.91699	487.925	0.93726	487.925	0.93759	487.925	0.94155	487.925	0.94675
	488.188	0.93497	488.188	0.92723	488.188	0.94061	488.188	0.92844	488.188	0.9361
	488.45	0.91639	488.45	0.92658	488.45	0.91042	488.45	0.9079	488.45	0.92325
	488.713	0.9062	488.713	0.90006	488.713	0.90539	488.713	0.92136	488.713	0.92784
	488.975	0.87654	488.975	0.88292	488.975	0.90337	488.975	0.90011	488.975	0.91627
	489.238	0.86185	489.238	0.87872	489.238	0.86965	489.238	0.88417	489.238	0.90378
	489.501	0.86365	489.501	0.87225	489.501	0.86261	489.501	0.85866	489.501	0.88671
	489.763	0.85646	489.763	0.86675	489.763	0.87066	489.763	0.86858	489.763	0.88983
	490.026	0.82949	490.026	0.83926	490.026	0.82738	490.026	0.85476	490.026	0.86394
	490.289	0.83188	490.289	0.83926	490.289	0.83845	490.289	0.84166	490.289	0.85531
	490.551	0.79173	490.551	0.82083	490.551	0.81983	490.551	0.8197	490.551	0.83603
	490.814	0.79113	490.814	0.8108	490.814	0.80926	490.814	0.80978	490.814	0.8206
	491.076	0.77645	491.076	0.76779	491.076	0.79567	491.076	0.78888	491.076	0.81362
	491.339	0.75996	491.339	0.77296	491.339	0.76346	491.339	0.774	491.339	0.8083
	491.601	0.74288	491.601	0.77102	491.601	0.77554	491.601	0.76833	491.601	0.78663
	491.864	0.7279	491.864	0.74935	491.864	0.73679	491.864	0.76266	491.864	0.7668
	492.127	0.71202	492.127	0.72154	492.127	0.72119	492.127	0.74106	492.127	0.76019
	492.389	0.68415	492.389	0.71636	492.389	0.7237	492.389	0.7113	492.389	0.73595
	492.652	0.68055	492.652	0.69567	492.652	0.68445	492.652	0.71095	492.652	0.72751
	492.914	0.67785	492.914	0.67561	492.914	0.67942	492.914	0.66915	492.914	0.7029
	493.177	0.65478	493.177	0.66203	493.177	0.66583	493.177	0.67977	493.177	0.68638
	493.439	0.64129	493.439	0.63907	493.439	0.65123	493.439	0.65887	493.439	0.67536
	493.702	0.62152	493.702	0.63195	493.702	0.62305	493.702	0.64931	493.702	0.66214
	493.964	0.61223	493.964	0.61869	493.964	0.61651	493.964	0.61707	493.964	0.64451
	494.227	0.59994	494.227	0.60996	494.227	0.59587	494.227	0.61601	494.227	0.64047
	494.489	0.59425	494.489	0.59185	494.489	0.57474	494.489	0.5898	494.489	0.61899
	494.752	0.56937	494.752	0.57633	494.752	0.58128	494.752	0.57988	494.752	0.60338
	495.014	0.55199	495.014	0.56598	495.014	0.56165	495.014	0.56961	495.014	0.57675
	495.277	0.52742	495.277	0.5469	495.277	0.54957	495.277	0.55544	495.277	0.57033
	495.539	0.50524	495.539	0.54269	495.539	0.5229	495.539	0.54446	495.539	0.54848
	495.802	0.49805	495.802	0.51358	495.802	0.52089	495.802	0.53135	495.802	0.53709
	496.064	0.49086	496.064	0.50873	496.064	0.49774	496.064	0.50903	496.064	0.5325
	496.327	0.47378	496.327	0.48415	496.327	0.49019	496.327	0.4814	496.327	0.51451
	496.589	0.46779	496.589	0.47574	496.589	0.48465	496.589	0.46617	496.589	0.49559
	496.852	0.44891	496.852	0.45699	496.852	0.45999	496.852	0.47715	496.852	0.47833
	497.114	0.43572	497.114	0.45957	497.114	0.45949	497.114	0.46652	497.114	0.48054
	497.377	0.41864	497.377	0.43596	497.377	0.44489	497.377	0.44315	497.377	0.45152
	497.639	0.40875	497.639	0.41785	497.639	0.4308	497.639	0.42968	497.639	0.44657
	497.902	0.40156	497.902	0.41041	497.902	0.40463	497.902	0.41835	497.902	0.43041
	498.164	0.39766	498.164	0.40298	498.164	0.41117	498.164	0.38824	498.164	0.42563
	498.427	0.37878	498.427	0.38066	498.427	0.39658	498.427	0.39036	498.427	0.40929
	498.689	0.3653	498.689	0.38098	498.689	0.37645	498.689	0.38753	498.689	0.39093
	498.951	0.368	498.951	0.36158	498.951	0.37242	498.951	0.37832	498.951	0.3924
	499.214	0.35481	499.214	0.35608	499.214	0.35179	499.214	0.35565	499.214	0.36687
	499.476	0.34732	499.476	0.35252	499.476	0.34826	499.476	0.3514	499.476	0.36394
	499.739	0.33054	499.739	0.33991	499.739	0.32813	499.739	0.33971	499.739	0.35145
	500.001	0.32005	500.001	0.32827	500.001	0.32864	500.001	0.33369	500.001	0.34631
	500.264	0.31346	500.264	0.32342	500.264	0.31907	500.264	0.32341	500.264	0.33511
	500.526	0.30536	500.526	0.30951	500.526	0.3075	500.526	0.30747	500.526	0.32079
	500.788	0.29518	500.788	0.30498	500.788	0.30851	500.788	0.30499	500.788	0.31528
	501.051	0.28589	501.051	0.28849	501.051	0.2919	501.051	0.29083	501.051	0.30591
	501.313	0.28019	501.313	0.28169	501.313	0.28586	501.313	0.29047	501.313	0.29747
	501.575	0.26071	501.575	0.2749	501.575	0.27227	501.575	0.28126	501.575	0.28627
	501.838	0.25742	501.838	0.26423	501.838	0.27378	501.838	0.26957	501.838	0.278
	502.1	0.25382	502.1	0.25614	502.1	0.25868	502.1	0.25576	502.1	0.27451
	502.363	0.24723	502.363	0.25129	502.363	0.25717	502.363	0.25186	502.363	0.26056
	502.625	0.24183	502.625	0.24386	502.625	0.24358	502.625	0.24513	502.625	0.26074
	502.887	0.23254	502.887	0.24256	502.887	0.2315	502.887	0.24548	502.887	0.25064
	503.15	0.23464	503.15	0.23351	503.15	0.23553	503.15	0.23167	503.15	0.23963
	503.412	0.21696	503.412	0.22833	503.412	0.22144	503.412	0.22848	503.412	0.23944
	503.674	0.21606	503.674	0.21216	503.674	0.20986	503.674	0.21467	503.674	0.2253
	503.937	0.20797	503.937	0.2099	503.937	0.21188	503.937	0.21608	503.937	0.22604
	504.199	0.20048	504.199	0.20957	504.199	0.2003	504.199	0.20368	504.199	0.21869
	504.461	0.19958	504.461	0.20052	504.461	0.19879	504.461	0.20298	504.461	0.20933
	504.724	0.18819	504.724	0.19534	504.724	0.2003	504.724	0.18916	504.724	0.204
	504.986	0.18939	504.986	0.18726	504.986	0.18671	504.986	0.19022	504.986	0.19794
	505.248	0.1801	505.248	0.18629	505.248	0.18671	505.248	0.19199	505.248	0.19556
	505.51	0.17681	505.51	0.18305	505.51	0.17715	505.51	0.18101	505.51	0.18784
	505.773	0.17201	505.773	0.16591	505.773	0.17564	505.773	0.17074	505.773	0.17848
	506.035	0.16602	506.035	0.163	506.035	0.16205	506.035	0.1718	506.035	0.17371
	506.297	0.16122	506.297	0.16429	506.297	0.16205	506.297	0.1718	506.297	0.16673
	506.56	0.15613	506.56	0.15621	506.56	0.16004	506.56	0.16295	506.56	0.16636
	506.822	0.15283	506.822	0.15039	506.822	0.1535	506.822	0.16472	506.822	0.15902
	507.084	0.14684	507.084	0.14812	507.084	0.14444	507.084	0.14913	507.084	0.15443
	507.346	0.14234	507.346	0.14877	507.346	0.14696	507.346	0.14878	507.346	0.15461
	507.609	0.13515	507.609	0.14489	507.609	0.13739	507.609	0.14382	507.609	0.14873
	507.871	0.13725	507.871	0.1368	507.871	0.13639	507.871	0.14169	507.871	0.14157
	508.133	0.13305	508.133	0.13325	508.133	0.12682	508.133	0.13319	508.133	0.13735
	508.395	0.13096	508.395	0.1326	508.395	0.1228	508.395	0.13213	508.395	0.13643
	508.658	0.12556	508.658	0.12775	508.658	0.12582	508.658	0.13142	508.658	0.13166
	508.92	0.11657	508.92	0.1229	508.92	0.12984	508.92	0.12256	508.92	0.12651
	509.182	0.11747	509.182	0.11934	509.182	0.11676	509.182	0.12186	509.182	0.12651
	509.444	0.11387	509.444	0.11805	509.444	0.11575	509.444	0.11867	509.444	0.12192
	509.706	0.11328	509.706	0.1132	509.706	0.11928	509.706	0.11583	509.706	0.11807
	509.969	0.10458	509.969	0.10931	509.969	0.11122	509.969	0.1215	509.969	0.11623
	510.231	0.10668	510.231	0.1064	510.231	0.10317	510.231	0.10698	510.231	0.11256
	510.493	0.10039	510.493	0.10285	510.493	0.1077	510.493	0.1091	510.493	0.10925
	510.755	0.09889	510.755	0.10576	510.755	0.10367	510.755	0.09954	510.755	0.1043
	511.017	0.09739	511.017	0.09702	511.017	0.09411	511.017	0.10131	511.017	0.10907
	511.28	0.0953	511.28	0.09282	511.28	0.10216	511.28	0.10344	511.28	0.10099
	511.542	0.0938	511.542	0.09217	511.542	0.0916	511.542	0.09564	511.542	0.09512
	511.804	0.089	511.804	0.08668	511.804	0.09562	511.804	0.09281	511.804	0.0953
	512.066	0.0869	512.066	0.08894	512.066	0.09109	512.066	0.08962	512.066	0.09108
	512.328	0.08121	512.328	0.08894	512.328	0.08153	512.328	0.08998	512.328	0.09126
	512.59	0.08301	512.59	0.08376	512.59	0.0916	512.59	0.08962	512.59	0.08851
	512.853	0.07821	512.853	0.08182	512.853	0.08405	512.853	0.08714	512.853	0.08318
	513.115	0.07462	513.115	0.08441	513.115	0.07952	513.115	0.07722	513.115	0.08098
	513.377	0.07672	513.377	0.07665	513.377	0.07901	513.377	0.07545	513.377	0.08006
	513.639	0.07582	513.639	0.07374	513.639	0.07499	513.639	0.08112	513.639	0.07749
	513.901	0.06952	513.901	0.0705	513.901	0.06844	513.901	0.0751	513.901	0.07528
	514.163	0.06413	514.163	0.06727	514.163	0.07549	514.163	0.07014	514.163	0.07345
	514.425	0.06713	514.425	0.0718	514.425	0.07046	514.425	0.07191	514.425	0.07161
	514.687	0.06922	514.687	0.06792	514.687	0.06744	514.687	0.0673	514.687	0.07051
	514.95	0.06773	514.95	0.06274	514.95	0.06392	514.95	0.07049	514.95	0.06904
	515.212	0.06173	515.212	0.06468	515.212	0.06744	515.212	0.06305	515.212	0.06629
	515.474	0.06173	515.474	0.06371	515.474	0.05989	515.474	0.06341	515.474	0.06427
	515.736	0.05874	515.736	0.05983	515.736	0.05637	515.736	0.05809	515.736	0.06555
	515.998	0.05784	515.998	0.05821	515.998	0.0609	515.998	0.06057	515.998	0.06023
	516.26	0.05604	516.26	0.0566	516.26	0.05385	516.26	0.06305	516.26	0.0628
	516.522	0.05424	516.522	0.0566	516.522	0.04731	516.522	0.05703	516.522	0.06059
	516.784	0.05364	516.784	0.05401	516.784	0.05687	516.784	0.05774	516.784	0.05527
	517.046	0.04975	517.046	0.0553	517.046	0.05687	517.046	0.05349	517.046	0.05692
	517.308	0.05304	517.308	0.05045	517.308	0.05234	517.308	0.05278	517.308	0.05307
	517.57	0.05034	517.57	0.04981	517.57	0.05184	517.57	0.04995	517.57	0.05656
	517.832	0.04825	517.832	0.04754	517.832	0.0468	517.832	0.04959	517.832	0.05086
	518.094	0.04675	518.094	0.0511	518.094	0.04378	518.094	0.04959	518.094	0.04866
	518.356	0.04465	518.356	0.04625	518.356	0.04731	518.356	0.04782	518.356	0.04756
	518.618	0.04076	518.618	0.04495	518.618	0.04328	518.618	0.04711	518.618	0.05233
	518.88	0.04465	518.88	0.04528	518.88	0.04227	518.88	0.0418	518.88	0.04591
	519.142	0.04076	519.142	0.04334	519.142	0.04529	519.142	0.04286	519.142	0.04278
	519.404	0.04165	519.404	0.04366	519.404	0.04429	519.404	0.04322	519.404	0.04407
	519.666	0.04195	519.666	0.04237	519.666	0.04177	519.666	0.04109	519.666	0.04407
	519.928	0.04046	519.928	0.03881	519.928	0.03825	519.928	0.04038	519.928	0.04223
	520.19	0.03866	520.19	0.04043	520.19	0.03825	520.19	0.04676	520.19	0.04058
	520.452	0.03776	520.452	0.03816	520.452	0.03825	520.452	0.03861	520.452	0.03764
	520.714	0.03536	520.714	0.03849	520.714	0.03372	520.714	0.03967	520.714	0.03819
	520.976	0.03536	520.976	0.03266	520.976	0.03523	520.976	0.03578	520.976	0.03728
	521.238	0.03536	521.238	0.03461	521.238	0.03422	521.238	0.03542	521.238	0.03728
	521.5	0.03446	521.5	0.03331	521.5	0.03271	521.5	0.03507	521.5	0.03599
	521.762	0.03416	521.762	0.03396	521.762	0.02969	521.762	0.03294	521.762	0.03544
	522.024	0.02997	522.024	0.03493	522.024	0.03422	522.024	0.03294	522.024	0.03434
	522.286	0.03057	522.286	0.02717	522.286	0.03322	522.286	0.03294	522.286	0.03379
	522.548	0.02787	522.548	0.03396	522.548	0.03171	522.548	0.03188	522.548	0.03397
	522.81	0.03057	522.81	0.03169	522.81	0.03473	522.81	0.02834	522.81	0.03103
	523.072	0.02757	523.072	0.02749	523.072	0.02919	523.072	0.03294	523.072	0.03066
	523.334	0.03027	523.334	0.02781	523.334	0.02919	523.334	0.02834	523.334	0.02938
	523.596	0.02817	523.596	0.02846	523.596	0.0302	523.596	0.0294	523.596	0.02993
	523.858	0.02607	523.858	0.02458	523.858	0.02869	523.858	0.02834	523.858	0.02864
	524.119	0.02517	524.119	0.02717	524.119	0.02617	524.119	0.03188	524.119	0.02663
	524.381	0.02367	524.381	0.02426	524.381	0.02919	524.381	0.02869	524.381	0.02773
	524.643	0.02277	524.643	0.02523	524.643	0.02919	524.643	0.02586	524.643	0.02663
	524.905	0.02158	524.905	0.02393	524.905	0.02265	524.905	0.02728	524.905	0.02589
	525.167	0.02128	525.167	0.02426	525.167	0.02567	525.167	0.02373	525.167	0.02589
	525.429	0.02607	525.429	0.02393	525.429	0.02365	525.429	0.02409	525.429	0.02571
	525.691	0.02307	525.691	0.0249	525.691	0.02265	525.691	0.02267	525.691	0.02516
	525.953	0.02397	525.953	0.02199	525.953	0.01963	525.953	0.02267	525.953	0.02479
	526.214	0.02098	526.214	0.02102	526.214	0.02265	526.214	0.02232	526.214	0.02405
	526.476	0.01918	526.476	0.01908	526.476	0.02164	526.476	0.02196	526.476	0.02295
	526.738	0.01828	526.738	0.02199	526.738	0.02114	526.738	0.02444	526.738	0.02185
	527	0.02008	527	0.0207	527	0.01862	527	0.02444	527	0.02185
	527.262	0.02038	527.262	0.02005	527.262	0.02466	527.262	0.02019	527.262	0.02075
	527.524	0.01888	527.524	0.01876	527.524	0.02063	527.524	0.01665	527.524	0.01946
	527.785	0.01678	527.785	0.02005	527.785	0.02063	527.785	0.02019	527.785	0.02057
	528.047	0.01948	528.047	0.0194	528.047	0.02063	528.047	0.017	528.047	0.01965
	528.309	0.02038	528.309	0.02005	528.309	0.01912	528.309	0.01842	528.309	0.01799
	528.571	0.01618	528.571	0.01876	528.571	0.02164	528.571	0.01807	528.571	0.0191
	528.833	0.01618	528.833	0.01649	528.833	0.02114	528.833	0.01913	528.833	0.01726
	529.094	0.01528	529.094	0.01876	529.094	0.02164	529.094	0.01771	529.094	0.01616
	529.356	0.01289	529.356	0.01811	529.356	0.01812	529.356	0.01559	529.356	0.01634
	529.618	0.01498	529.618	0.01682	529.618	0.01812	529.618	0.01594	529.618	0.01689
	529.88	0.01319	529.88	0.01552	529.88	0.01409	529.88	0.01488	529.88	0.01634
	530.142	0.01319	530.142	0.01455	530.142	0.01761	530.142	0.017	530.142	0.01744
	530.403	0.01408	530.403	0.01391	530.403	0.0156	530.403	0.017	530.403	0.01616
	530.665	0.01468	530.665	0.01423	530.665	0.0156	530.665	0.01842	530.665	0.01524
	530.927	0.01349	530.927	0.01423	530.927	0.01661	530.927	0.01665	530.927	0.01634
	531.189	0.01588	531.189	0.01488	531.189	0.0156	531.189	0.01559	531.189	0.01451
	531.45	0.01558	531.45	0.0152	531.45	0.01459	531.45	0.01559	531.45	0.01487
	531.712	0.01349	531.712	0.01294	531.712	0.0156	531.712	0.01417	531.712	0.01396
	531.974	0.01319	531.974	0.01391	531.974	0.0151	531.974	0.01275	531.974	0.01359
	532.236	0.01468	532.236	0.01294	532.236	0.01258	532.236	0.01382	532.236	0.01524
	532.497	0.01319	532.497	0.01455	532.497	0.01158	532.497	0.01346	532.497	0.01249
	532.759	0.01378	532.759	0.01261	532.759	0.0151	532.759	0.01275	532.759	0.01524
	533.021	0.01408	533.021	0.01294	533.021	0.01409	533.021	0.01559	533.021	0.01359
	533.282	0.01079	533.282	0.01294	533.282	0.0151	533.282	0.01204	533.282	0.01377
	533.544	0.01289	533.544	0.01261	533.544	0.01409	533.544	0.01523	533.544	0.0123
	533.806	0.01079	533.806	0.01261	533.806	0.0161	533.806	0.0124	533.806	0.01212
	534.067	0.01229	534.067	0.01294	534.067	0.01107	534.067	0.01311	534.067	0.01267
	534.329	0.01109	534.329	0.01326	534.329	0.01309	534.329	0.0124	534.329	0.01267
	534.591	0.01378	534.591	0.01326	534.591	0.01409	534.591	0.01311	534.591	0.01359
	534.852	0.01259	534.852	0.01326	534.852	0.0156	534.852	0.01204	534.852	0.01322
	535.114	0.00929	535.114	0.01132	535.114	0.01258	535.114	0.01134	535.114	0.01138
	535.376	0.01199	535.376	0.011	535.376	0.0151	535.376	0.01275	535.376	0.01194
	535.637	0.00989	535.637	0.01229	535.637	0.01208	535.637	0.00992	535.637	0.01267
	535.899	0.01139	535.899	0.01164	535.899	0.01761	535.899	0.0124	535.899	0.0123
	536.161	0.01199	536.161	0.01197	536.161	0.01409	536.161	0.01311	536.161	0.01083
	536.422	0.01049	536.422	0.01003	536.422	0.01459	536.422	0.0124	536.422	0.01102
	536.684	0.01169	536.684	0.01067	536.684	0.01258	536.684	0.01275	536.684	0.01175
	536.945	0.01139	536.945	0.011	536.945	0.01359	536.945	0.01169	536.945	0.0112
	537.207	0.01109	537.207	0.01294	537.207	0.01208	537.207	0.01275	537.207	0.01194
	537.469	0.00989	537.469	0.01132	537.469	0.01459	537.469	0.01452	537.469	0.01083
	537.73	0.00989	537.73	0.01358	537.73	0.01309	537.73	0.01134	537.73	0.0101
	537.992	0.01169	537.992	0.01132	537.992	0.01057	537.992	0.01098	537.992	0.0101
	538.253	0.01139	538.253	0.01132	538.253	0.01359	538.253	0.01311	538.253	0.00973
	538.515	0.00899	538.515	0.01035	538.515	0.01459	538.515	0.01204	538.515	0.01028
	538.777	0.01169	538.777	0.011	538.777	0.01208	538.777	0.01346	538.777	0.00955
	539.038	0.01079	539.038	0.01067	539.038	0.01309	539.038	0.01311	539.038	0.01047
	539.3	0.00959	539.3	0.01229	539.3	0.01208	539.3	0.00779	539.3	0.01083
	539.561	0.01019	539.561	0.01067	539.561	0.01208	539.561	0.01169	539.561	0.01065
	539.823	0.01019	539.823	0.011	539.823	0.00856	539.823	0.00921	539.823	0.01047
	540.084	0.00959	540.084	0.01003	540.084	0.01309	540.084	0.00956	540.084	0.00955
	540.346	0.00899	540.346	0.00906	540.346	0.00956	540.346	0.00956	540.346	0.01065
	540.607	0.00809	540.607	0.00841	540.607	0.00956	540.607	0.00921	540.607	0.00845
	540.869	0.00839	540.869	0.01164	540.869	0.00805	540.869	0.00992	540.869	0.009
	541.13	0.00989	541.13	0.00938	541.13	0.01107	541.13	0.01063	541.13	0.00881
	541.392	0.00779	541.392	0.00776	541.392	0.01007	541.392	0.00708	541.392	0.00918
	541.653	0.01019	541.653	0.00614	541.653	0.01309	541.653	0.01027	541.653	0.00845
	541.915	0.00899	541.915	0.00841	541.915	0.00906	541.915	0.0085	541.915	0.00863
	542.176	0.00869	542.176	0.00776	542.176	0.01007	542.176	0.01027	542.176	0.00808
	542.438	0.00929	542.438	0.00776	542.438	0.00956	542.438	0.01027	542.438	0.0079
	542.699	0.00719	542.699	0.00744	542.699	0.00906	542.699	0.0085	542.699	0.00845
	542.961	0.00719	542.961	0.00809	542.961	0.00956	542.961	0.00815	542.961	0.00863
	543.222	0.00749	543.222	0.00841	543.222	0.01208	543.222	0.00886	543.222	0.00881
	543.484	0.00809	543.484	0.00712	543.484	0.00604	543.484	0.0085	543.484	0.00808
	543.745	0.00839	543.745	0.00776	543.745	0.00755	543.745	0.00886	543.745	0.00679
	544.007	0.00659	544.007	0.00582	544.007	0.01057	544.007	0.0085	544.007	0.0079
	544.268	0.00629	544.268	0.00647	544.268	0.00654	544.268	0.0085	544.268	0.00734
	544.53	0.00689	544.53	0.00776	544.53	0.00755	544.53	0.00602	544.53	0.00863
	544.791	0.00719	544.791	0.0055	544.791	0.00604	544.791	0.00708	544.791	0.00643
	545.052	0.00779	545.052	0.00809	545.052	0.00705	545.052	0.00815	545.052	0.00716
	545.314	0.00689	545.314	0.00776	545.314	0.00705	545.314	0.00673	545.314	0.0079
	545.575	0.00659	545.575	0.00776	545.575	0.00805	545.575	0.00708	545.575	0.00661
	545.837	0.00659	545.837	0.00744	545.837	0.00856	545.837	0.00708	545.837	0.00679
	546.098	0.00509	546.098	0.0055	546.098	0.00956	546.098	0.00531	546.098	0.00753
	546.36	0.00689	546.36	0.00647	546.36	0.00705	546.36	0.00744	546.36	0.00679
	546.621	0.00509	546.621	0.00712	546.621	0.00554	546.621	0.00779	546.621	0.00624
	546.882	0.00659	546.882	0.00614	546.882	0.00654	546.882	0.00779	546.882	0.00716
	547.144	0.0045	547.144	0.00614	547.144	0.00856	547.144	0.00496	547.144	0.00734
	547.405	0.00629	547.405	0.00647	547.405	0.00705	547.405	0.00602	547.405	0.00716
	547.666	0.00569	547.666	0.00614	547.666	0.00805	547.666	0.00567	547.666	0.00551
	547.928	0.00599	547.928	0.00614	547.928	0.00503	547.928	0.00638	547.928	0.00624
	548.189	0.00599	548.189	0.0042	548.189	0.00705	548.189	0.0085	548.189	0.00588
	548.45	0.00539	548.45	0.00485	548.45	0.00453	548.45	0.00638	548.45	0.00661
	548.712	0.0042	548.712	0.0055	548.712	0.00554	548.712	0.00708	548.712	0.00679
	548.973	0.00659	548.973	0.00614	548.973	0.00805	548.973	0.00425	548.973	0.00753
	549.234	0.0045	549.234	0.00517	549.234	0.00705	549.234	0.00354	549.234	0.00679
	549.496	0.00569	549.496	0.00647	549.496	0.00755	549.496	0.00496	549.496	0.00496
	549.757	0.00509	549.757	0.00582	549.757	0.00604	549.757	0.00673	549.757	0.00716
	550.018	0.00479	550.018	0.00517	550.018	0.00654	550.018	0.00531	550.018	0.00643
	550.28	0.0021	550.28	0.00485	550.28	0.00554	550.28	0.00496	550.28	0.00588
	550.541	0.00659	550.541	0.0055	550.541	0.00554	550.541	0.00673	550.541	0.00661
	550.802	0.00479	550.802	0.0055	550.802	0.00654	550.802	0.00602	550.802	0.00624
	551.064	0.00629	551.064	0.00517	551.064	0.00503	551.064	0.00708	551.064	0.00643
	551.325	0.00539	551.325	0.00485	551.325	0.00604	551.325	0.00638	551.325	0.00588
	551.586	0.0045	551.586	0.00323	551.586	0.00705	551.586	0.00496	551.586	0.00679
	551.847	0.0045	551.847	0.00517	551.847	0.00604	551.847	0.00425	551.847	0.00624
	552.109	0.0033	552.109	0.00453	552.109	0.00453	552.109	0.00354	552.109	0.00551
	552.37	0.00539	552.37	0.00517	552.37	0.00705	552.37	0.00496	552.37	0.00698
	552.631	0.0039	552.631	0.00453	552.631	0.00705	552.631	0.00425	552.631	0.00496
	552.892	0.00629	552.892	0.00647	552.892	0.00554	552.892	0.00461	552.892	0.00643
	553.154	0.0042	553.154	0.00453	553.154	0.00302	553.154	0.00531	553.154	0.00569
	553.415	0.00479	553.415	0.00485	553.415	0.00352	553.415	0.00461	553.415	0.00496
	553.676	0.00479	553.676	0.0055	553.676	0.00554	553.676	0.00531	553.676	0.00606
	553.937	0.0042	553.937	0.00259	553.937	0.00554	553.937	0.00531	553.937	0.00698
	554.198	0.003	554.198	0.00485	554.198	0.00554	554.198	0.00638	554.198	0.00514
	554.46	0.0036	554.46	0.0055	554.46	0.00302	554.46	0.0039	554.46	0.00533
	554.721	0.0045	554.721	0.00517	554.721	0.00554	554.721	0.00779	554.721	0.00533
	554.982	0.00479	554.982	0.00162	554.982	0.00403	554.982	0.00744	554.982	0.00441
	555.243	0.0039	555.243	0.00323	555.243	0.00453	555.243	0.0039	555.243	0.00477
	555.504	0.00629	555.504	0.0042	555.504	0.00856	555.504	0.00496	555.504	0.00514
	555.765	0.0036	555.765	0.0055	555.765	0.00302	555.765	0.00602	555.765	0.00477
	556.027	0.00539	556.027	0.00356	556.027	0.00453	556.027	0.00815	556.027	0.00569
	556.288	0.00479	556.288	0.00388	556.288	0.00554	556.288	0.00531	556.288	0.00496
	556.549	0.0039	556.549	0.00226	556.549	0.00352	556.549	0.0039	556.549	0.00477
	556.81	0.00509	556.81	0.00388	556.81	0.00654	556.81	0.00425	556.81	0.00588
	557.071	0.00479	557.071	0.00291	557.071	0.00352	557.071	0.00638	557.071	0.00514
	557.332	0.0027	557.332	0.00388	557.332	0.00554	557.332	0.00354	557.332	0.00441
	557.593	0.0039	557.593	0.00259	557.593	0.00453	557.593	0.00567	557.593	0.00441
	557.855	0.0036	557.855	0.00582	557.855	0.00503	557.855	0.00496	557.855	0.00404
	558.116	0.003	558.116	0.0042	558.116	0.00554	558.116	0.00531	558.116	0.00643
	558.377	0.0036	558.377	0.00485	558.377	0.00554	558.377	0.00461	558.377	0.00606
	558.638	0.0045	558.638	0.00356	558.638	0.00705	558.638	0.00602	558.638	0.00533
	558.899	0.0045	558.899	0.00453	558.899	0.00604	558.899	0.00425	558.899	0.00441
	559.16	0.0024	559.16	0.00323	559.16	0.00503	559.16	0.00425	559.16	0.00661
	559.421	0.0036	559.421	0.0042	559.421	0.00403	559.421	0.00496	559.421	0.00404
	559.682	0.0033	559.682	0.0055	559.682	0.00554	559.682	0.00567	559.682	0.00533
	559.943	0.0027	559.943	0.00323	559.943	0.00503	559.943	0.00531	559.943	0.00533
	560.204	0.0036	560.204	0.00356	560.204	0.00503	560.204	0.00744	560.204	0.00496
	560.465	0.0024	560.465	0.00453	560.465	0.00654	560.465	0.00602	560.465	0.00459
	560.726	0.0033	560.726	0.00485	560.726	0.00654	560.726	0.00319	560.726	0.00514
	560.987	0.0021	560.987	0.0042	560.987	0.00252	560.987	0.00638	560.987	0.00422
	561.249	0.0033	561.249	0.00356	561.249	0.00403	561.249	0.00283	561.249	0.00514
	561.51	0.0045	561.51	0.00517	561.51	0.00503	561.51	0.00531	561.51	0.00606
	561.771	0.0024	561.771	0.00517	561.771	0.00352	561.771	0.00673	561.771	0.00569
	562.032	0.0033	562.032	0.00356	562.032	0.00453	562.032	0.00283	562.032	0.00551
	562.293	0.0045	562.293	0.00582	562.293	0.00503	562.293	0.00425	562.293	0.00551
	562.554	0.0036	562.554	0.00388	562.554	0.00453	562.554	0.00461	562.554	0.00477
	562.815	0.0021	562.815	0.00517	562.815	0.00403	562.815	0.00425	562.815	0.00588
	563.076	0.0033	563.076	0.00582	563.076	0.00503	563.076	0.00638	563.076	0.00422
	563.337	0.0039	563.337	0.00388	563.337	0.00352	563.337	0.00567	563.337	0.00477
	563.598	0.0033	563.598	0.00453	563.598	0.00554	563.598	0.0039	563.598	0.00496
	563.858	0.003	563.858	0.00323	563.858	0.00403	563.858	0.00461	563.858	0.00441
	564.119	0.003	564.119	0.00582	564.119	0.00403	564.119	0.00461	564.119	0.00514
	564.38	0.0027	564.38	0.00517	564.38	0.00302	564.38	0.00531	564.38	0.00569
	564.641	0.00509	564.641	0.00453	564.641	0.00352	564.641	0.0039	564.641	0.00441
	564.902	0.0021	564.902	0.00259	564.902	0.00705	564.902	0.00638	564.902	0.00422
	565.163	0.0042	565.163	0.00291	565.163	0.00503	565.163	0.00283	565.163	0.00624
	565.424	0.0027	565.424	0.0042	565.424	0.00503	565.424	0.0039	565.424	0.00459
	565.685	0.003	565.685	0.00453	565.685	0.00503	565.685	0.00461	565.685	0.00514
	565.946	0.003	565.946	0.00323	565.946	0.00654	565.946	0.00531	565.946	0.00533
	566.207	0.0024	566.207	0.00388	566.207	0.00503	566.207	0.00531	566.207	0.00514
	566.468	0.0045	566.468	0.00259	566.468	0.00252	566.468	0.00319	566.468	0.00569
	566.729	0.0039	566.729	0.0055	566.729	0.00252	566.729	0.00496	566.729	0.00477
	566.99	0.0015	566.99	0.00453	566.99	0.00503	566.99	0.00354	566.99	0.00588
	567.25	0.0036	567.25	0.00388	567.25	0.00453	567.25	0.00531	567.25	0.00441
	567.511	0.003	567.511	0.0055	567.511	0.00755	567.511	0.00531	567.511	0.00459
	567.772	0.0018	567.772	0.00453	567.772	0.00705	567.772	0.0039	567.772	0.00386
	568.033	0.00479	568.033	0.00323	568.033	0.00403	568.033	0.0039	568.033	0.00514
	568.294	0.0021	568.294	0.00453	568.294	0.00352	568.294	0.00496	568.294	0.00477
	568.555	0.0045	568.555	0.00356	568.555	0.00201	568.555	0.00567	568.555	0.00533
	568.816	0.0042	568.816	0.00453	568.816	0.00554	568.816	0.00319	568.816	0.00496
	569.076	0.0033	569.076	0.00129	569.076	0.00554	569.076	0.00638	569.076	0.00477
	569.337	0.0042	569.337	0.00517	569.337	0.00101	569.337	0.00319	569.337	0.00441
	569.598	0.003	569.598	0.0042	569.598	0.00554	569.598	0.00531	569.598	0.00441
	569.859	0.0033	569.859	0.0042	569.859	0.00252	569.859	0.00496	569.859	0.00588
	570.12	0.0033	570.12	0.00323	570.12	0.00453	570.12	0.00461	570.12	0.00496
	570.381	0.00539	570.381	0.00356	570.381	0.00352	570.381	0.00496	570.381	0.00441
	570.641	0.0039	570.641	0.00388	570.641	0.00403	570.641	0.00602	570.641	0.00588
	570.902	0.0039	570.902	0.0042	570.902	0.00352	570.902	0.00425	570.902	0.00551
	571.163	0.003	571.163	0.00388	571.163	0.00403	571.163	0.00531	571.163	0.00588
	571.424	0.0042	571.424	0.00485	571.424	0.00453	571.424	0.00638	571.424	0.00477
	571.684	0.0039	571.684	0.00323	571.684	0.00252	571.684	0.00319	571.684	0.00496
	571.945	0.003	571.945	0.00323	571.945	0.00554	571.945	0.00425	571.945	0.00533
	572.206	0.0042	572.206	0.0042	572.206	0.00403	572.206	0.00567	572.206	0.00477
	572.467	0.0045	572.467	0.0055	572.467	0.00604	572.467	0.00496	572.467	0.00496
	572.727	0.0039	572.727	0.00356	572.727	0.00604	572.727	0.0039	572.727	0.00459
	572.988	0.0045	572.988	0.0042	572.988	0.00654	572.988	0.0039	572.988	0.00533
	573.249	0.0045	573.249	0.00485	573.249	0.00503	573.249	0.00461	573.249	0.00441
	573.51	0.003	573.51	0.0042	573.51	0.00453	573.51	0.00531	573.51	0.00588
	573.77	0.00479	573.77	0.00356	573.77	0.00453	573.77	0.00531	573.77	0.00496
	574.031	0.00479	574.031	0.00453	574.031	0.00352	574.031	0.00602	574.031	0.00551
	574.292	0.0039	574.292	0.00356	574.292	0.00453	574.292	0.00354	574.292	0.00496
	574.552	0.0042	574.552	0.00388	574.552	0.00604	574.552	0.00319	574.552	0.00404
	574.813	0.0033	574.813	0.00388	574.813	0.00453	574.813	0.00425	574.813	0.00422
	575.074	0.0039	575.074	0.00453	575.074	0.00604	575.074	0.00496	575.074	0.00514
	575.334	0.0045	575.334	0.00453	575.334	0.00503	575.334	0.00638	575.334	0.00569
	575.595	0.0045	575.595	0.0042	575.595	0.00705	575.595	0.00744	575.595	0.00477
	575.856	0.0036	575.856	0.00485	575.856	0.00453	575.856	0.00567	575.856	0.00533
	576.116	0.0045	576.116	0.00453	576.116	0.00705	576.116	0.00496	576.116	0.00569
	576.377	0.0033	576.377	0.00226	576.377	0.00554	576.377	0.00461	576.377	0.00569
	576.638	0.0042	576.638	0.00291	576.638	0.00302	576.638	0.00567	576.638	0.00422
	576.898	0.0039	576.898	0.00259	576.898	0.00755	576.898	0.00425	576.898	0.00514
	577.159	0.0027	577.159	0.00323	577.159	0.00503	577.159	0.00496	577.159	0.00496
	577.42	0.0033	577.42	0.00517	577.42	0.00403	577.42	0.00461	577.42	0.00533
	577.68	0.00539	577.68	0.00453	577.68	0.00554	577.68	0.00531	577.68	0.00496
	577.941	0.00479	577.941	0.00485	577.941	0.00403	577.941	0.00425	577.941	0.00551
	578.201	0.0033	578.201	0.00388	578.201	0.00503	578.201	0.00567	578.201	0.00606
	578.462	0.0036	578.462	0.0042	578.462	0.00705	578.462	0.00496	578.462	0.00459
	578.723	0.0033	578.723	0.00356	578.723	0.00403	578.723	0.00531	578.723	0.00496
	578.983	0.00539	578.983	0.0042	578.983	0.00352	578.983	0.00425	578.983	0.00569
	579.244	0.00539	579.244	0.00517	579.244	0.00453	579.244	0.00567	579.244	0.00514
	579.504	0.0045	579.504	0.00356	579.504	0.00453	579.504	0.0039	579.504	0.00533
	579.765	0.0027	579.765	0.00485	579.765	0.00654	579.765	0.00496	579.765	0.00404
	580.025	0.0045	580.025	0.00453	580.025	0.00554	580.025	0.00531	580.025	0.00496
	580.286	0.0042	580.286	0.0042	580.286	0.00453	580.286	0.00638	580.286	0.00551
	580.546	0.00479	580.546	0.00485	580.546	0.00503	580.546	0.00461	580.546	0.00514
	580.807	0.0027	580.807	0.00453	580.807	0.00705	580.807	0.00602	580.807	0.00422
	581.068	0.0039	581.068	0.00517	581.068	0.00453	581.068	0.00602	581.068	0.00477
	581.328	0.00599	581.328	0.00582	581.328	0.00604	581.328	0.00354	581.328	0.00551
	581.589	0.0039	581.589	0.0042	581.589	0.00403	581.589	0.00496	581.589	0.00514
	581.849	0.00479	581.849	0.00323	581.849	0.00403	581.849	0.00567	581.849	0.00496
	582.11	0.00539	582.11	0.00323	582.11	0.00705	582.11	0.00531	582.11	0.00477
	582.37	0.0033	582.37	0.00647	582.37	0.00705	582.37	0.00283	582.37	0.00441
	582.631	0.0045	582.631	0.00388	582.631	0.00453	582.631	0.00461	582.631	0.00459
	582.891	0.00479	582.891	0.00485	582.891	0.00554	582.891	0.00567	582.891	0.00533
	583.151	0.0039	583.151	0.00388	583.151	0.00453	583.151	0.00638	583.151	0.00459
	583.412	0.00479	583.412	0.0042	583.412	0.00453	583.412	0.00319	583.412	0.00551
	583.672	0.0039	583.672	0.00291	583.672	0.00554	583.672	0.00531	583.672	0.00514
	583.933	0.0036	583.933	0.00485	583.933	0.00503	583.933	0.00283	583.933	0.00514
	584.193	0.00539	584.193	0.00614	584.193	0.00604	584.193	0.00283	584.193	0.00367
	584.454	0.0033	584.454	0.0042	584.454	0.00604	584.454	0.00673	584.454	0.00533
	584.714	0.003	584.714	0.00356	584.714	0.000503271	584.714	0.00567	584.714	0.00624
	584.975	0.0036	584.975	0.00291	584.975	0.00403	584.975	0.00425	584.975	0.00551
	585.235	0.00569	585.235	0.00453	585.235	0.00453	585.235	0.00496	585.235	0.00459
	585.495	0.0042	585.495	0.00388	585.495	0.00554	585.495	0.00638	585.495	0.00477
	585.756	0.003	585.756	0.00388	585.756	0.00654	585.756	0.00638	585.756	0.00533
	586.016	0.0042	586.016	0.00453	586.016	0.00654	586.016	0.00496	586.016	0.00459
	586.277	0.0042	586.277	0.00485	586.277	0.00453	586.277	0.00602	586.277	0.00477
	586.537	0.0039	586.537	0.00356	586.537	0.00755	586.537	0.00496	586.537	0.00588
	586.797	0.0024	586.797	0.00647	586.797	0.00403	586.797	0.00496	586.797	0.00496
	587.058	0.0033	587.058	0.00323	587.058	0.00755	587.058	0.00531	587.058	0.00496
	587.318	0.0042	587.318	0.00388	587.318	0.00503	587.318	0.00673	587.318	0.00643
	587.578	0.0021	587.578	0.00485	587.578	0.00604	587.578	0.00567	587.578	0.00606
	587.839	0.003	587.839	0.0042	587.839	0.00503	587.839	0.00531	587.839	0.00533
	588.099	0.0039	588.099	0.00291	588.099	0.00554	588.099	0.00425	588.099	0.00496
	588.359	0.0045	588.359	0.00388	588.359	0.00403	588.359	0.00283	588.359	0.00661
	588.62	0.0042	588.62	0.00323	588.62	0.00503	588.62	0.00425	588.62	0.00477
	588.88	0.0042	588.88	0.0042	588.88	0.00503	588.88	0.00496	588.88	0.00386
	589.14	0.0036	589.14	0.00517	589.14	0.00403	589.14	0.00531	589.14	0.00477
	589.401	0.0039	589.401	0.0055	589.401	0.00554	589.401	0.00461	589.401	0.00477
	589.661	0.0027	589.661	0.0055	589.661	0.00654	589.661	0.00531	589.661	0.00514
	589.921	0.0042	589.921	0.00388	589.921	0.00604	589.921	0.00461	589.921	0.00496
	590.181	0.0033	590.181	0.0042	590.181	0.00352	590.181	0.00638	590.181	0.00386
	590.442	0.0027	590.442	0.0042	590.442	0.000503271	590.442	0.00461	590.442	0.00441
	590.702	0.0042	590.702	0.00356	590.702	0.00302	590.702	0.00461	590.702	0.00477
	590.962	0.0042	590.962	0.00388	590.962	0.00554	590.962	0.00531	590.962	0.00422
	591.223	0.003	591.223	0.00356	591.223	0.00453	591.223	0.00496	591.223	0.00477
	591.483	0.0042	591.483	0.00323	591.483	0.00604	591.483	0.00425	591.483	0.00569
	591.743	0.0015	591.743	0.00453	591.743	0.00352	591.743	0.0039	591.743	0.00588
	592.003	0.003	592.003	0.00259	592.003	0.00453	592.003	0.00461	592.003	0.00514
	592.263	0.0039	592.263	0.00226	592.263	0.00503	592.263	0.0039	592.263	0.00551
	592.524	0.0027	592.524	0.0042	592.524	0.00352	592.524	0.00425	592.524	0.00441
	592.784	0.0024	592.784	0.00388	592.784	0.00302	592.784	0.00319	592.784	0.00404
	593.044	0.0024	593.044	0.00356	593.044	0.00453	593.044	0.00461	593.044	0.00643
	593.304	0.003	593.304	0.00259	593.304	0.00554	593.304	0.00496	593.304	0.00569
	593.564	0.0042	593.564	0.00388	593.564	0.00201	593.564	0.00496	593.564	0.00477
	593.825	0.0033	593.825	0.0042	593.825	0.00453	593.825	0.00461	593.825	0.00459
	594.085	0.0042	594.085	0.00388	594.085	0.00352	594.085	0.00567	594.085	0.00441
	594.345	0.003	594.345	0.00226	594.345	0.00403	594.345	0.00461	594.345	0.00533
	594.605	0.0033	594.605	0.0042	594.605	0.00403	594.605	0.00496	594.605	0.00551
	594.865	0.0042	594.865	0.00582	594.865	0.00654	594.865	0.00602	594.865	0.00569
	595.125	0.0033	595.125	0.00453	595.125	0.00654	595.125	0.00461	595.125	0.00404
	595.386	0.003	595.386	0.0042	595.386	0.00503	595.386	0.00673	595.386	0.00477
	595.646	0.0024	595.646	0.00323	595.646	0.00856	595.646	0.00461	595.646	0.00422
	595.906	0.000899011	595.906	0.00453	595.906	0.00302	595.906	0.00425	595.906	0.00643
	596.166	0.0039	596.166	0.00388	596.166	0.00453	596.166	0.00461	596.166	0.00514
	596.426	0.0027	596.426	0.00323	596.426	0.00302	596.426	0.00425	596.426	0.00624
	596.686	0.0036	596.686	0.00226	596.686	0.00554	596.686	0.00531	596.686	0.00533
	596.946	0.0042	596.946	0.00453	596.946	0.00403	596.946	0.00461	596.946	0.00569
	597.206	0.0021	597.206	0.00259	597.206	0.00403	597.206	0.00354	597.206	0.00441
	597.466	0.0033	597.466	0.00162	597.466	0.00604	597.466	0.0039	597.466	0.00441
	597.726	0.0036	597.726	0.00323	597.726	0.00151	597.726	0.00461	597.726	0.00588
	597.987	0.003	597.987	0.00194	597.987	0.00403	597.987	0.00461	597.987	0.00477
	598.247	0.003	598.247	0.0042	598.247	0.00453	598.247	0.0039	598.247	0.00422
	598.507	0.0039	598.507	0.00291	598.507	0.00453	598.507	0.00567	598.507	0.00551
	598.767	0.0045	598.767	0.00226	598.767	0.00453	598.767	0.00531	598.767	0.00551
	599.027	0.0042	599.027	0.00323	599.027	0.00252	599.027	0.00425	599.027	0.00367
	599.287	0.003	599.287	0.00388	599.287	0.00403	599.287	0.0039	599.287	0.00349
	599.547	0.0036	599.547	0.00453	599.547	0.00403	599.547	0.00461	599.547	0.00569
	599.807	0.003	599.807	0.00453	599.807	0.00403	599.807	0.00602	599.807	0.00441
	600.067	0.0039	600.067	0.00323	600.067	0.00403	600.067	0.00567	600.067	0.00533
	600.327	0.00479	600.327	0.00388	600.327	0.00403	600.327	0.00461	600.327	0.00551
	600.587	0.0036	600.587	0.0042	600.587	0.00755	600.587	0.00461	600.587	0.00496
	600.847	0.0042	600.847	0.00323	600.847	0.00554	600.847	0.00531	600.847	0.00514
	601.107	0.0039	601.107	0.00517	601.107	0.00604	601.107	0.00602	601.107	0.00661
	601.367	0.0033	601.367	0.00259	601.367	0.00755	601.367	0.00354	601.367	0.00496
	601.627	0.0045	601.627	0.00582	601.627	0.00302	601.627	0.00567	601.627	0.00477
	601.887	0.0042	601.887	0.00453	601.887	0.00654	601.887	0.00425	601.887	0.00533
	602.147	0.00479	602.147	0.0042	602.147	0.00604	602.147	0.00638	602.147	0.00533
	602.407	0.00479	602.407	0.00517	602.407	0.00503	602.407	0.00602	602.407	0.00496
	602.666	0.00509	602.666	0.00453	602.666	0.00554	602.666	0.00496	602.666	0.00551
	602.926	0.0039	602.926	0.00485	602.926	0.00956	602.926	0.00744	602.926	0.00551
	603.186	0.00479	603.186	0.00517	603.186	0.00453	603.186	0.00461	603.186	0.00643
	603.446	0.0042	603.446	0.00323	603.446	0.00654	603.446	0.00815	603.446	0.00459
	603.706	0.00719	603.706	0.00614	603.706	0.00755	603.706	0.00638	603.706	0.00606
	603.966	0.00719	603.966	0.00712	603.966	0.00654	603.966	0.00531	603.966	0.00624
	604.226	0.00749	604.226	0.00809	604.226	0.00805	604.226	0.00815	604.226	0.00588
	604.486	0.00719	604.486	0.00679	604.486	0.00755	604.486	0.00673	604.486	0.00569
	604.746	0.00689	604.746	0.0055	604.746	0.01007	604.746	0.00744	604.746	0.00569
	605.006	0.00659	605.006	0.00744	605.006	0.00956	605.006	0.00779	605.006	0.00716
	605.265	0.00629	605.265	0.00744	605.265	0.00906	605.265	0.00779	605.265	0.00643
	605.525	0.00719	605.525	0.0097	605.525	0.00755	605.525	0.00956	605.525	0.00661
	605.785	0.00749	605.785	0.00517	605.785	0.00856	605.785	0.00956	605.785	0.00679
	606.045	0.00809	606.045	0.00712	606.045	0.00654	606.045	0.00886	606.045	0.00716
	606.305	0.00779	606.305	0.00809	606.305	0.00805	606.305	0.00779	606.305	0.00588
	606.565	0.00779	606.565	0.00614	606.565	0.00906	606.565	0.00567	606.565	0.00716
	606.824	0.00779	606.824	0.00712	606.824	0.00856	606.824	0.00921	606.824	0.00588
	607.084	0.00839	607.084	0.00712	607.084	0.01057	607.084	0.00779	607.084	0.00606
	607.344	0.00719	607.344	0.00582	607.344	0.00856	607.344	0.0085	607.344	0.00569
	607.604	0.00689	607.604	0.00679	607.604	0.01107	607.604	0.00744	607.604	0.00624
	607.864	0.00719	607.864	0.00679	607.864	0.00805	607.864	0.00815	607.864	0.00661
	608.123	0.00869	608.123	0.00679	608.123	0.00805	608.123	0.00744	608.123	0.00698
	608.383	0.00749	608.383	0.00873	608.383	0.01158	608.383	0.00673	608.383	0.00679
	608.643	0.00869	608.643	0.00453	608.643	0.01007	608.643	0.00673	608.643	0.00624
	608.903	0.00539	608.903	0.00776	608.903	0.00805	608.903	0.00673	608.903	0.00661
	609.162	0.00479	609.162	0.00453	609.162	0.00805	609.162	0.00779	609.162	0.00643
	609.422	0.00689	609.422	0.00776	609.422	0.00906	609.422	0.00638	609.422	0.00496
	609.682	0.00569	609.682	0.00485	609.682	0.00805	609.682	0.00602	609.682	0.00551
	609.942	0.00569	609.942	0.00323	609.942	0.00604	609.942	0.00496	609.942	0.00606
	610.201	0.0036	610.201	0.00453	610.201	0.00755	610.201	0.00496	610.201	0.00496
	610.461	0.00569	610.461	0.00323	610.461	0.00554	610.461	0.00567	610.461	0.00422
	610.721	0.00539	610.721	0.00582	610.721	0.00352	610.721	0.00708	610.721	0.00551
	610.98	0.00509	610.98	0.0055	610.98	0.00705	610.98	0.00673	610.98	0.00441
	611.24	0.00479	611.24	0.00453	611.24	0.00604	611.24	0.00779	611.24	0.00441
	611.5	0.00599	611.5	0.00582	611.5	0.00352	611.5	0.00673	611.5	0.00588
	611.76	0.0036	611.76	0.00485	611.76	0.00856	611.76	0.00425	611.76	0.00588
	612.019	0.0042	612.019	0.00388	612.019	0.00403	612.019	0.00602	612.019	0.00496
	612.279	0.0039	612.279	0.00356	612.279	0.00554	612.279	0.00673	612.279	0.00496
	612.539	0.0039	612.539	0.00388	612.539	0.00705	612.539	0.00567	612.539	0.00459
	612.798	0.00509	612.798	0.00356	612.798	0.00856	612.798	0.00602	612.798	0.00624
	613.058	0.0045	613.058	0.00356	613.058	0.00302	613.058	0.00461	613.058	0.00533
	613.317	0.0042	613.317	0.00517	613.317	0.00554	613.317	0.00531	613.317	0.00533
	613.577	0.0027	613.577	0.00485	613.577	0.00755	613.577	0.00602	613.577	0.00569
	613.837	0.00629	613.837	0.00323	613.837	0.00654	613.837	0.00602	613.837	0.00496
	614.096	0.00509	614.096	0.00453	614.096	0.00201	614.096	0.00531	614.096	0.00367
	614.356	0.0045	614.356	0.0042	614.356	0.00302	614.356	0.00567	614.356	0.00496
	614.615	0.003	614.615	0.00517	614.615	0.00503	614.615	0.00602	614.615	0.00569
	614.875	0.00479	614.875	0.00582	614.875	0.00302	614.875	0.00496	614.875	0.00533
	615.135	0.0033	615.135	0.00356	615.135	0.00604	615.135	0.00602	615.135	0.00624
	615.394	0.0036	615.394	0.00388	615.394	0.00453	615.394	0.00531	615.394	0.00569
	615.654	0.0033	615.654	0.0042	615.654	0.00654	615.654	0.00496	615.654	0.00514
	615.913	0.0042	615.913	0.0055	615.913	0.00654	615.913	0.00567	615.913	0.00459
	616.173	0.003	616.173	0.00323	616.173	0.00453	616.173	0.00708	616.173	0.00569
	616.432	0.003	616.432	0.0042	616.432	0.00503	616.432	0.00425	616.432	0.00551
	616.692	0.0027	616.692	0.00291	616.692	0.00403	616.692	0.00638	616.692	0.00606
	616.951	0.003	616.951	0.00323	616.951	0.00554	616.951	0.00602	616.951	0.00606
	617.211	0.0039	617.211	0.0042	617.211	0.00403	617.211	0.00461	617.211	0.00569
	617.47	0.00479	617.47	0.0055	617.47	0.00604	617.47	0.00461	617.47	0.00551
	617.73	0.0036	617.73	0.00453	617.73	0.00604	617.73	0.00602	617.73	0.00569
	617.989	0.0039	617.989	0.00485	617.989	0.00503	617.989	0.00496	617.989	0.00624
	618.249	0.00479	618.249	0.00582	618.249	0.00604	618.249	0.00496	618.249	0.00533
	618.508	0.003	618.508	0.00485	618.508	0.00654	618.508	0.00531	618.508	0.00569
	618.768	0.0045	618.768	0.00388	618.768	0.00554	618.768	0.00531	618.768	0.00606
	619.027	0.0042	619.027	0.00485	619.027	0.00352	619.027	0.00461	619.027	0.00679
	619.287	0.00629	619.287	0.00323	619.287	0.00453	619.287	0.00602	619.287	0.00606
	619.546	0.00479	619.546	0.00388	619.546	0.00352	619.546	0.0039	619.546	0.00551
	619.806	0.0039	619.806	0.00453	619.806	0.00403	619.806	0.00638	619.806	0.00606
	620.065	0.003	620.065	0.00291	620.065	0.00755	620.065	0.00354	620.065	0.00588
	620.325	0.00479	620.325	0.00453	620.325	0.00654	620.325	0.00602	620.325	0.00569
	620.584	0.0045	620.584	0.0042	620.584	0.00604	620.584	0.00496	620.584	0.00588
	620.843	0.0033	620.843	0.00453	620.843	0.00554	620.843	0.00531	620.843	0.00514
	621.103	0.0039	621.103	0.00291	621.103	0.00554	621.103	0.00531	621.103	0.00569
	621.362	0.0015	621.362	0.00291	621.362	0.00403	621.362	0.00602	621.362	0.00606
	621.622	0.0039	621.622	0.00517	621.622	0.00201	621.622	0.00283	621.622	0.00477
	621.881	0.003	621.881	0.00356	621.881	0.00554	621.881	0.00496	621.881	0.00569
	622.14	0.00479	622.14	0.0042	622.14	0.00352	622.14	0.00567	622.14	0.00551
	622.4	0.0045	622.4	0.00356	622.4	0.00403	622.4	0.00425	622.4	0.00606
	622.659	0.0042	622.659	0.00259	622.659	0.00302	622.659	0.00461	622.659	0.00551
	622.918	0.0039	622.918	0.00517	622.918	0.00604	622.918	0.00602	622.918	0.00477
	623.178	0.0021	623.178	0.00614	623.178	0.00554	623.178	0.00283	623.178	0.00551
	623.437	0.0033	623.437	0.00388	623.437	0.00554	623.437	0.0039	623.437	0.00441
	623.696	0.0042	623.696	0.00388	623.696	0.00705	623.696	0.00531	623.696	0.00551
	623.956	0.0039	623.956	0.0042	623.956	0.00604	623.956	0.00673	623.956	0.00606
	624.215	0.0039	624.215	0.00614	624.215	0.00403	624.215	0.00602	624.215	0.00533
	624.474	0.0039	624.474	0.00356	624.474	0.00453	624.474	0.00602	624.474	0.00533
	624.734	0.0039	624.734	0.00485	624.734	0.00554	624.734	0.00531	624.734	0.00569
	624.993	0.0039	624.993	0.00453	624.993	0.00403	624.993	0.00638	624.993	0.00606
	625.252	0.00569	625.252	0.0055	625.252	0.00705	625.252	0.00425	625.252	0.00533
	625.511	0.0036	625.511	0.00453	625.511	0.00554	625.511	0.00461	625.511	0.00551
	625.771	0.0039	625.771	0.00356	625.771	0.00604	625.771	0.00354	625.771	0.00624
	626.03	0.0042	626.03	0.00453	626.03	0.00403	626.03	0.00496	626.03	0.00477
	626.289	0.0033	626.289	0.0055	626.289	0.00554	626.289	0.00638	626.289	0.00551
	626.548	0.003	626.548	0.00388	626.548	0.00503	626.548	0.0039	626.548	0.00459
	626.808	0.00509	626.808	0.00323	626.808	0.00705	626.808	0.00638	626.808	0.00588
	627.067	0.0039	627.067	0.00291	627.067	0.00302	627.067	0.00461	627.067	0.00569
	627.326	0.0021	627.326	0.00259	627.326	0.00453	627.326	0.00354	627.326	0.00588
	627.585	0.0027	627.585	0.0042	627.585	0.00503	627.585	0.00461	627.585	0.00514
	627.845	0.0042	627.845	0.00356	627.845	0.00654	627.845	0.00531	627.845	0.00477
	628.104	0.00479	628.104	0.00259	628.104	0.00503	628.104	0.00531	628.104	0.00459
	628.363	0.0033	628.363	0.00485	628.363	0.00755	628.363	0.00567	628.363	0.00569

## Sheet: Figure 2h
Figure 2h
	0.00833	104.686
	0.50952	104.783
	1.01072	105.307
	1.51192	105.742
	2.0131	105.843
	2.51429	106.338
	3.01547	106.12
	3.51666	106.471
	4.01786	106.03
	4.51903	105.716
	5.02022	105.639
	5.52141	105.381
	6.02258	105.005
	6.52378	104.802
	7.02495	104.284
	7.52614	103.598
	8.02732	103.361
	8.52851	102.661
	9.0297	102.631
	9.53087	101.528
	10.032	100.856
	10.5332	100.667
	11.0344	99.983
	11.5356	99.2436
	12.0368	98.7616
	12.538	98.0312
	13.0391	97.5146
	13.5403	96.8489
	14.0415	97.184
	14.5427	95.5679
	15.0439	94.7903
	15.545	94.2196
	16.0462	93.8276
	16.5474	92.9713
	17.0486	92.7634
	17.5498	92.2018
	18.051	91.4301
	18.5521	90.6994
	19.0533	90.3074
	19.5545	90.0541
	20.0557	89.3069
	20.5569	88.4838
	21.058	88.0191
	21.5592	87.6125
	22.0604	86.9372
	22.5616	86.5043
	23.0627	85.9059
	23.5639	85.3165
	24.0651	85.0255
	24.5663	84.1933
	25.0675	83.7749
	25.5687	83.4125
	26.0698	82.92
	26.571	82.4257
	27.0722	81.9828
	27.5734	81.5162
	28.0746	81.1951
	28.5758	80.7508
	29.0769	80.7568
	29.5781	81.1447
	30.0793	79.5308
	30.5805	80.4043
	31.0817	78.5071
	31.5829	77.7077
	32.0841	77.363
	32.5852	77.3753
	33.0864	76.5635
	33.5876	76.4344
	34.0888	75.7495
	34.59	75.3521
	35.0912	74.9633
	35.5924	74.7059
	36.0936	74.3694
	36.5947	74.2193
	37.0959	73.9678
	37.5971	73.6063
	38.0983	73.2939
	38.5995	72.9588
	39.1007	72.6359
	39.6019	72.2644
	40.1031	71.9774
	40.6043	71.8969
	41.1054	71.5531
	41.6066	71.0161
	42.1078	71.2202
	42.609	70.6641
	43.1102	70.218
	43.6114	69.9524
	44.1126	69.725
	44.6138	69.3044
	45.115	68.8597
	45.6161	68.9338
	46.1173	68.3663
	46.6185	68.1066
	47.1197	67.8524
	47.6209	67.6982
	48.1221	67.3222
	48.6233	67.2799
	49.1245	66.8083
	49.6257	66.7374
	50.1269	66.4268
	50.628	66.0884
	51.1292	65.9634
	51.6304	65.6814
	52.1316	66.1898
	52.6328	65.3968
	53.134	65.2058
	53.6352	65.0725
	54.1364	64.8556
	54.6375	64.2776
	55.1387	64.3499
	55.6399	63.9566
	56.1411	63.8029
	56.6422	63.3659
	57.1434	63.138
	57.6446	62.7629
	58.1458	62.7247
	58.647	62.2772
	59.1482	62.1653
	59.6493	61.9525
	60.1505	61.722
	60.6517	61.6374
	61.1529	61.315
	61.6541	61.0148
	62.1553	61.1267
	62.6565	60.8384
	63.1576	60.6474
	63.6588	60.4127
	64.16	60.2022
	64.6612	60.0949
	65.1624	60.2122
	65.6636	60.1936
	66.1648	59.9684
	66.6659	59.5537
	67.1671	59.4955
	67.6683	59.3764
	68.1695	59.1972
	68.6707	58.9821
	69.1719	58.8889
	69.6731	58.6924
	70.1742	58.4073
	70.6754	58.4455
	71.1766	58.0808
	71.6778	58.0976
	72.179	58.0212
	72.6802	57.7693
	73.1813	57.5028
	73.6825	57.3527
	74.1837	57.4719
	74.6849	57.2427
	75.1861	57.1394
	75.6873	56.9412
	76.1885	56.7643
	76.6897	56.7698
	77.1908	56.4346
	77.6921	56.3023
	78.1933	56.0904
	78.6944	55.8525
	79.1956	55.8357
	79.6968	55.5806
	80.198	55.4974
	80.6992	55.4492
	81.2003	55.3478
	81.7016	55.1536
	82.2027	55.3273
	82.7039	54.8985
	83.2052	54.8257
	83.7063	54.722
	84.2075	54.5956
	84.7087	54.396
	85.2099	54.3669
	85.7111	54.0795
	86.2122	53.9108
	86.7134	53.7048
	87.2147	53.7561
	87.7158	53.6729
	88.217	53.6656
	88.7182	53.321
	89.2194	53.2805
	89.7206	53.0012
	90.2218	53.2491
	90.7229	53.878
	91.2242	52.6411
	91.7253	52.7612
	92.2265	52.7693
	92.7277	52.6411
	93.2288	52.4765
	93.73	52.4478
	94.2313	52.3896
	94.7324	52.2018
	95.2336	52.2746
	95.7348	51.8512
	96.2359	51.8748
	96.7372	51.6916
	97.2383	51.8848
	97.7395	51.7639
	98.2407	51.3073
	98.7418	51.4992
	99.2431	51.2464
	99.7442	51.1532
	100.245	50.9876
	100.747	50.994
	101.248	50.7093
	101.749	50.8835
	102.25	50.5943
	102.751	50.4224
	103.253	50.5215
	103.754	50.7512
	104.255	50.1364
	104.756	49.8608
	105.257	49.8594
	105.758	49.9481
	106.26	49.5561
	106.761	49.7862
	107.262	49.3514
	107.763	49.2082
	108.264	49.1122
	108.766	49.1573
	109.267	49.1095
	109.768	48.9167
	110.269	49.0236
	110.77	48.9876
	111.272	48.7666
	111.773	48.8972
	112.274	48.5311
	112.775	48.622
	113.276	48.5193
	113.777	48.2091
	114.279	48.2505
	114.78	47.9558
	115.281	48.1064
	115.782	47.99
	116.283	47.8267
	116.785	47.688
	117.286	47.6648
	117.787	47.4802
	118.288	47.4342
	118.789	47.1864
	119.29	47.1628
	119.792	47.4152
	120.293	46.9522
	120.794	46.909
	121.295	46.8567
	121.796	46.6821
	122.297	46.985
	122.799	46.653
	123.3	46.613
	123.801	46.5598
	124.302	46.412
	124.803	46.3065
	125.305	46.4152
	125.806	46.0914
	126.307	46.0354
	126.808	46.0427
	127.309	45.8454
	127.811	45.7894
	128.312	45.6707
	128.813	45.5334
	129.314	45.4461
	129.815	45.6394
	130.316	45.2633
	130.818	45.5202
	131.319	45.0755
	131.82	45.1478
	132.321	44.9058
	132.822	44.8858
	133.323	44.7962
	133.825	44.8099
	134.326	44.6012
	134.827	44.8067
	135.328	44.518
	135.829	44.6926
	136.331	44.4366
	136.832	44.4552
	137.333	44.4506
	137.834	44.2669
	138.335	45.769
	138.837	43.9722
	139.338	44.1569
	139.839	44.2374
	140.34	43.7035
	140.841	43.8426
	141.343	43.6516
	141.844	43.95
	142.345	43.6321
	142.846	43.4638
	143.347	43.2915
	143.848	43.3224
	144.35	43.166
	144.851	43.3734
	145.352	43.1728
	145.853	43.0668
	146.354	42.9163
	146.856	42.9332
	147.357	42.7053
	147.858	42.7331
	148.359	42.5903
	148.86	42.5316
	149.361	42.498
	149.863	42.3388
	150.364	42.1919
	150.865	42.2033
	151.366	42.0132
	151.867	42.075
	152.369	42.0578
	152.87	41.935
	153.371	41.8608
	153.872	41.9618
	154.373	41.8777
	154.875	41.9218
	155.376	41.8586
	155.877	41.4325
	156.378	41.4393
	156.879	41.4334
	157.38	41.3847
	157.882	41.4088
	158.383	41.4266
	158.884	41.2197
	159.385	40.9682
	159.886	41.0787
	160.387	41.0905
	160.889	41.0014
	161.39	40.7936
	161.891	40.7322
	162.392	40.6298
	162.893	40.643
	163.395	40.724
	163.896	40.754
	164.397	40.3998
	164.898	40.6622
	165.399	40.2506
	165.901	40.2233
	166.402	40.3766
	166.903	40.1101
	167.404	40.2024
	167.905	40.272
	168.406	40.2597
	168.908	40.2306
	169.409	39.9159
	169.91	39.925
	170.411	39.9264
	170.912	39.8163
	171.414	39.5075
	171.915	39.779
	172.416	39.5717
	172.917	39.5908
	173.418	39.4871

## Sheet: Figure 2i
Figure 2i
	1.25	0.00264	0.00192	0.00012
	1.2	0.003	0.002	0.000125
	1.15385	0.00338	0.00195	0.000195
	1.11111	0.00338	0.00189	0.000135
	1.07143	0.00336	0.00224	0.00021
	1.03448	0.00363	0.00218	0.000145
	1	0.0039	0.0024	0.000225
	0.96774	0.00512	0.00264	0.0002325
	0.9375	0.00672	0.00284	0.00016
	0.92308	0.00764	0.0033	0.00024375
	0.90909	0.00907	0.01023	0.0002475
	0.89552	0.01139	0.0201	0.00025125
	0.88235	0.01462	0.0272	0.000255
	0.85714	0.01838	0.0455
