# Supplementary material for: Efficient sky-blue perovskite light-emitting diodes via photoluminescence enhancement
Source: Nat Commun. 2019 Dec 10;10:5633. doi: 10.1038/s41467-019-13580-w (PMC6904584; doi:10.1038/s41467-019-13580-w)
Supplement: Supplementary file 2 — Source Data [file 41467_2019_13580_MOESM2_ESM.zip › Source data- Efficient Sky-blue Perovskite Light-emitting Diodes via Photoluminescence Enhancement/Fig.3.xlsx]

## Sheet: Figure 3a
Figure 3a
	3	0.0646
	3.005	0.0641
	3.01	0.0641
	3.015	0.06114
	3.02	0.06114
	3.025	0.06065
	3.03	0.06361
	3.035	0.05769
	3.04	0.05473
	3.045	0.05424
	3.05	0.0572
	3.055	0.06016
	3.06	0.06903
	3.065	0.07495
	3.07	0.07199
	3.075	0.06262
	3.08	0.05966
	3.085	0.06262
	3.09	0.06854
	3.095	0.0715
	3.1	0.06509
	3.105	0.06213
	3.11	0.06805
	3.115	0.07396
	3.12	0.07692
	3.125	0.07643
	3.13	0.07347
	3.135	0.07347
	3.14	0.07643
	3.145	0.07594
	3.15	0.06706
	3.155	0.05819
	3.16	0.05227
	3.165	0.04931
	3.17	0.04931
	3.175	0.06065
	3.18	0.06953
	3.185	0.06953
	3.19	0.06361
	3.195	0.06065
	3.2	0.06065
	3.205	0.06016
	3.21	0.06312
	3.215	0.07446
	3.22	0.07988
	3.225	0.0715
	3.23	0.06558
	3.235	0.06262
	3.24	0.06262
	3.245	0.06509
	3.25	0.06805
	3.255	0.06805
	3.26	0.06509
	3.265	0.06509
	3.27	0.06213
	3.275	0.06164
	3.28	0.0646
	3.285	0.06706
	3.29	0.06706
	3.295	0.06164
	3.3	0.05868
	3.305	0.05572
	3.31	0.05276
	3.315	0.05819
	3.32	0.06953
	3.325	0.07199
	3.33	0.06657
	3.335	0.06065
	3.34	0.05769
	3.345	0.05523
	3.35	0.05227
	3.355	0.04931
	3.36	0.04931
	3.365	0.05178
	3.37	0.05473
	3.375	0.0572
	3.38	0.05424
	3.385	0.05178
	3.39	0.04882
	3.395	0.05424
	3.4	0.05671
	3.405	0.05128
	3.41	0.04586
	3.415	0.0429
	3.42	0.04586
	3.425	0.05375
	3.43	0.05917
	3.435	0.05375
	3.44	0.05079
	3.445	0.05868
	3.45	0.0641
	3.455	0.06903
	3.46	0.07199
	3.465	0.06903
	3.47	0.06114
	3.475	0.0503
	3.48	0.05276
	3.485	0.05819
	3.49	0.05523
	3.495	0.05276
	3.5	0.04734
	3.505	0.0498
	3.51	0.05769
	3.515	0.06016
	3.52	0.05769
	3.525	0.05473
	3.53	0.05473
	3.535	0.05966
	3.54	0.06509
	3.545	0.06509
	3.55	0.05966
	3.555	0.05178
	3.56	0.04389
	3.565	0.03895
	3.57	0.036
	3.575	0.04142
	3.58	0.04882
	3.585	0.05375
	3.59	0.05375
	3.595	0.05128
	3.6	0.05375
	3.605	0.06114
	3.61	0.06903
	3.615	0.06607
	3.62	0.06114
	3.625	0.05572
	3.63	0.05325
	3.635	0.05572
	3.64	0.05572
	3.645	0.05819
	3.65	0.05819
	3.655	0.06065
	3.66	0.06312
	3.665	0.06805
	3.67	0.06016
	3.675	0.0503
	3.68	0.04487
	3.685	0.04487
	3.69	0.04734
	3.695	0.0498
	3.7	0.04734
	3.705	0.04487
	3.71	0.04487
	3.715	0.04438
	3.72	0.04191
	3.725	0.04438
	3.73	0.04931
	3.735	0.05424
	3.74	0.06164
	3.745	0.06164
	3.75	0.05868
	3.755	0.05868
	3.76	0.05868
	3.765	0.05375
	3.77	0.04142
	3.775	0.03895
	3.78	0.04635
	3.785	0.05128
	3.79	0.05572
	3.795	0.05819
	3.8	0.05819
	3.805	0.05079
	3.81	0.04339
	3.815	0.04339
	3.82	0.04586
	3.825	0.04832
	3.83	0.05276
	3.835	0.05276
	3.84	0.05523
	3.845	0.05966
	3.85	0.05966
	3.855	0.05276
	3.86	0.05227
	3.865	0.0641
	3.87	0.0641
	3.875	0.05227
	3.88	0.04734
	3.885	0.0498
	3.89	0.0498
	3.895	0.04487
	3.9	0.04487
	3.905	0.04487
	3.91	0.04487
	3.915	0.04684
	3.92	0.04684
	3.925	0.04931
	3.93	0.05375
	3.935	0.05868
	3.94	0.05819
	3.945	0.05621
	3.95	0.05128
	3.955	0.05128
	3.96	0.05819
	3.965	0.05819
	3.97	0.05325
	3.975	0.05572
	3.98	0.0646
	3.985	0.06262
	3.99	0.05325
	3.995	0.05523
	4	0.06213
	4.005	0.06903
	4.01	0.07347
	4.015	0.07101
	4.02	0.06657
	4.025	0.05966
	4.03	0.0572
	4.035	0.07051
	4.04	0.07544
	4.045	0.06805
	4.05	0.05917
	4.055	0.05917
	4.06	0.06361
	4.065	0.06805
	4.07	0.06558
	4.075	0.05868
	4.08	0.06114
	4.085	0.07199
	4.09	0.07446
	4.095	0.07199
	4.1	0.06953
	4.105	0.06706
	4.11	0.06262
	4.115	0.06065
	4.12	0.06262
	4.125	0.06706
	4.13	0.06903
	4.135	0.07101
	4.14	0.06657
	4.145	0.06016
	4.15	0.05769
	4.155	0.06213
	4.16	0.07101
	4.165	0.07495
	4.17	0.07298
	4.175	0.07051
	4.18	0.0641
	4.185	0.0572
	4.19	0.05276
	4.195	0.05276
	4.2	0.05276
	4.205	0.05276
	4.21	0.05227
	4.215	0.05473
	4.22	0.05671
	4.225	0.05868
	4.23	0.05868
	4.235	0.06065
	4.24	0.05868
	4.245	0.05424
	4.25	0.0498
	4.255	0.05178
	4.26	0.05178
	4.265	0.05178
	4.27	0.05178
	4.275	0.05375
	4.28	0.05375
	4.285	0.05178
	4.29	0.05375
	4.295	0.05572
	4.3	0.06016
	4.305	0.05966
	4.31	0.05769
	4.315	0.05325
	4.32	0.04882
	4.325	0.04684
	4.33	0.04882
	4.335	0.04882
	4.34	0.04438
	4.345	0.04043
	4.35	0.04241
	4.355	0.04635
	4.36	0.05276
	4.365	0.05473
	4.37	0.05276
	4.375	0.05276
	4.38	0.05473
	4.385	0.05473
	4.39	0.05227
	4.395	0.0503
	4.4	0.04389
	4.405	0.04586
	4.41	0.05227
	4.415	0.05424
	4.42	0.05424
	4.425	0.05178
	4.43	0.04783
	4.435	0.04783
	4.44	0.04783
	4.445	0.0498
	4.45	0.05178
	4.455	0.0498
	4.46	0.04931
	4.465	0.05178
	4.47	0.05128
	4.475	0.04734
	4.48	0.04339
	4.485	0.04093
	4.49	0.0429
	4.495	0.04487
	4.5	0.04931
	4.505	0.05523
	4.51	0.05523
	4.515	0.05079
	4.52	0.04684
	4.525	0.04684
	4.53	0.04882
	4.535	0.05276
	4.54	0.05276
	4.545	0.05079
	4.55	0.04438
	4.555	0.04043
	4.56	0.04241
	4.565	0.04438
	4.57	0.04438
	4.575	0.04635
	4.58	0.05227
	4.585	0.05227
	4.59	0.04832
	4.595	0.04832
	4.6	0.0498
	4.605	0.05375
	4.61	0.05769
	4.615	0.05769
	4.62	0.05572
	4.625	0.05572
	4.63	0.05769
	4.635	0.05375
	4.64	0.04783
	4.645	0.04142
	4.65	0.03748
	4.655	0.04339
	4.66	0.04931
	4.665	0.05325
	4.67	0.0572
	4.675	0.06312
	4.68	0.06706
	4.685	0.06706
	4.69	0.06657
	4.695	0.0646
	4.7	0.06065
	4.705	0.05868
	4.71	0.05473
	4.715	0.05473
	4.72	0.06065
	4.725	0.06805
	4.73	0.07199
	4.735	0.07396
	4.74	0.07199
	4.745	0.07002
	4.75	0.06607
	4.755	0.06213
	4.76	0.06755
	4.765	0.07347
	4.77	0.0789
	4.775	0.08284
	4.78	0.08087
	4.785	0.08284
	4.79	0.09024
	4.795	0.09418
	4.8	0.09221
	4.805	0.08826
	4.81	0.08629
	4.815	0.08777
	4.82	0.09172
	4.825	0.09517
	4.83	0.09714
	4.835	0.10651
	4.84	0.11391
	4.845	0.11045
	4.85	0.10651
	4.855	0.10996
	4.86	0.11391
	4.865	0.10404
	4.87	0.09813
	4.875	0.1001
	4.88	0.10355
	4.885	0.1001
	4.89	0.09615
	4.895	0.09221
	4.9	0.09418
	4.905	0.09763
	4.91	0.10108
	4.915	0.10108
	4.92	0.09911
	4.925	0.09714
	4.93	0.09517
	4.935	0.08974
	4.94	0.08383
	4.945	0.0784
	4.95	0.07643
	4.955	0.07643
	4.96	0.07446
	4.965	0.07051
	4.97	0.06657
	4.975	0.06312
	4.98	0.06262
	4.985	0.0646
	4.99	0.07002
	4.995	0.07544
	5	0.07939
	5.005	0.08087
	5.01	0.0789
	5.015	0.07692
	5.02	0.07544
	5.025	0.07347
	5.03	0.0715
	5.035	0.07298
	5.04	0.07692
	5.045	0.07298
	5.05	0.06755
	5.055	0.06213
	5.06	0.05819
	5.065	0.06016
	5.07	0.06706
	5.075	0.07446
	5.08	0.07791
	5.085	0.07594
	5.09	0.07594
	5.095	0.07939
	5.1	0.08284
	5.105	0.08481
	5.11	0.08481
	5.115	0.08481
	5.12	0.08629
	5.125	0.08974
	5.13	0.0932
	5.135	0.09862
	5.14	0.10404
	5.145	0.1075
	5.15	0.10552
	5.155	0.1001
	5.16	0.09615
	5.165	0.09813
	5.17	0.107
	5.175	0.11588
	5.18	0.12081
	5.185	0.12426
	5.19	0.12574
	5.195	0.12919
	5.2	0.13659
	5.205	0.14842
	5.21	0.16075
	5.215	0.16765
	5.22	0.16913
	5.225	0.17258
	5.23	0.17949
	5.235	0.18294
	5.24	0.18787
	5.245	0.20562
	5.25	0.22781
	5.255	0.23669
	5.26	0.23619
	5.265	0.2431
	5.27	0.2569
	5.275	0.28452
	5.28	0.3141
	5.285	0.33432
	5.29	0.35355
	5.295	0.37919
	5.3	0.40483
	5.305	0.42505
	5.31	0.45266
	5.315	0.49359
	5.32	0.53994
	5.325	0.58629
	5.33	0.61686
	5.335	0.63511
	5.34	0.66371
	5.345	0.70266
	5.35	0.75049
	5.355	0.80325
	5.36	0.84862
	5.365	0.88412
	5.37	0.90039
	5.375	0.90779
	5.38	0.92061
	5.385	0.94231
	5.39	0.9788
	5.395	1
	5.4	0.97387
	5.405	0.95069
	5.41	0.95661
	5.415	0.94872
	5.42	0.91568
	5.425	0.87229
	5.43	0.82594
	5.435	0.78452
	5.44	0.74458
	5.445	0.69822
	5.45	0.64349
	5.455	0.5927
	5.46	0.54142
	5.465	0.50049
	5.47	0.46302
	5.475	0.4068
	5.48	0.35454
	5.485	0.33432
	5.49	0.31854
	5.495	0.28304
	5.5	0.24803
	5.505	0.22436
	5.51	0.21055
	5.515	0.20365
	5.52	0.18836
	5.525	0.16321
	5.53	0.14842
	5.535	0.14645
	5.54	0.13807
	5.545	0.12475
	5.55	0.11292
	5.555	0.10454
	5.56	0.10454
	5.565	0.10602
	5.57	0.10602
	5.575	0.09911
	5.58	0.08728
	5.585	0.07594
	5.59	0.06607
	5.595	0.06065
	5.6	0.06065
	5.605	0.0641
	5.61	0.06706
	5.615	0.07051
	5.62	0.07199
	5.625	0.07051
	5.63	0.06361
	5.635	0.06213
	5.64	0.06509
	5.645	0.06213
	5.65	0.05375
	5.655	0.05227
	5.66	0.05375
	5.665	0.05178
	5.67	0.04536
	5.675	0.04536
	5.68	0.04684
	5.685	0.04684
	5.69	0.04389
	5.695	0.04043
	5.7	0.03895
	5.705	0.03895
	5.71	0.04043
	5.715	0.03846
	5.72	0.03698
	5.725	0.03205
	5.73	0.02909
	5.735	0.03205
	5.74	0.0355
	5.745	0.0355
	5.75	0.03501
	5.755	0.03353
	5.76	0.03057
	5.765	0.02564
	5.77	0.02712
	5.775	0.03205
	5.78	0.03008
	5.785	0.02564
	5.79	0.02367
	5.795	0.02564
	5.8	0.02712
	5.805	0.02712
	5.81	0.02367
	5.815	0.02071
	5.82	0.02219
	5.825	0.02367
	5.83	0.02219
	5.835	0.01874
	5.84	0.01874
	5.845	0.02071
	5.85	0.02515
	5.855	0.02811
	5.86	0.03008
	5.865	0.02811
	5.87	0.02663
	5.875	0.02515
	5.88	0.02367
	5.885	0.02367
	5.89	0.02515
	5.895	0.0217
	5.9	0.01874
	5.905	0.01726
	5.91	0.01874
	5.915	0.02022
	5.92	0.02022
	5.925	0.02022
	5.93	0.02022
	5.935	0.02022
	5.94	0.02022
	5.945	0.0217
	5.95	0.02022
	5.955	0.01874
	5.96	0.01677
	5.965	0.01529
	5.97	0.01381
	5.975	0.01529
	5.98	0.01677
	5.985	0.01824
	5.99	0.02022
	5.995	0.01972
	6	0.01824
	6.005	0.01824
	6.01	0.01824
	6.015	0.01824
	6.02	0.02318
	6.025	0.02465
	6.03	0.01824
	6.035	0.01381
	6.04	0.01677
	6.045	0.01824
	6.05	0.01972
	6.055	0.01972
	6.06	0.01824
	6.065	0.01824
	6.07	0.01824
	6.075	0.01677
	6.08	0.01677
	6.085	0.01677
	6.09	0.01677
	6.095	0.01824
	6.1	0.01824
	6.105	0.0212
	6.11	0.02268
	6.115	0.01972
	6.12	0.01529
	6.125	0.01677
	6.13	0.01824
	6.135	0.01972
	6.14	0.01824
	6.145	0.01479
	6.15	0.01183
	6.155	0.01183
	6.16	0.01183
	6.165	0.01183
	6.17	0.01331
	6.175	0.01331
	6.18	0.01331
	6.185	0.01331
	6.19	0.01036
	6.195	0.00888
	6.2	0.00888
	6.205	0.01036
	6.21	0.01183
	6.215	0.01479
	6.22	0.01775
	6.225	0.02219
	6.23	0.02219
	6.235	0.02219
	6.24	0.01923
	6.245	0.01627
	6.25	0.01331
	6.255	0.01331
	6.26	0.01627
	6.265	0.01627
	6.27	0.01479
	6.275	0.01331
	6.28	0.01331
	6.285	0.01479
	6.29	0.01627
	6.295	0.01775
	6.3	0.01627
	6.305	0.01627
	6.31	0.01479
	6.315	0.01479
	6.32	0.01479
	6.325	0.01578
	6.33	0.01578
	6.335	0.01331
	6.34	0.01036
	6.345	0.01183
	6.35	0.01183
	6.355	0.01282
	6.36	0.01134
	6.365	0.01036
	6.37	0.01036
	6.375	0.01036
	6.38	0.01134
	6.385	0.01282
	6.39	0.01134
	6.395	0.00986
	6.4	0.01134
	6.405	0.0143
	6.41	0.01134
	6.415	0.00838
	6.42	0.00986
	6.425	0.01134
	6.43	0.00838
	6.435	0.0074
	6.44	0.00986
	6.445	0.01134
	6.45	0.0143
	6.455	0.01578
	6.46	0.01578
	6.465	0.01282
	6.47	0.00986
	6.475	0.0069
	6.48	0.00986
	6.485	0.01134
	6.49	0.01134
	6.495	0.00986
	6.5	0.00838
	6.505	0.00838
	6.51	0.00838
	6.515	0.00838
	6.52	0.00838
	6.525	0.00986
	6.53	0.01134
	6.535	0.01282
	6.54	0.01282
	6.545	0.01134
	6.55	0.01134
	6.555	0.01134
	6.56	0.01134
	6.565	0.01134
	6.57	0.01134
	6.575	0.00986
	6.58	0.00838
	6.585	0.0069
	6.59	0.00838
	6.595	0.00986
	6.6	0.00986
	6.605	0.00986
	6.61	0.00986
	6.615	0.01134
	6.62	0.00838
	6.625	0.0069
	6.63	0.0069
	6.635	0.0069
	6.64	0.0069
	6.645	0.00838
	6.65	0.00986
	6.655	0.01085
	6.66	0.01233
	6.665	0.01381
	6.67	0.01381
	6.675	0.01381
	6.68	0.01233
	6.685	0.01085
	6.69	0.00986
	6.695	0.01085
	6.7	0.01233
	6.705	0.01233
	6.71	0.01085
	6.715	0.00937
	6.72	0.00937
	6.725	0.01085
	6.73	0.01233
	6.735	0.00937
	6.74	0.00838
	6.745	0.0069
	6.75	0.00542
	6.755	0.0069
	6.76	0.0069
	6.765	0.00838
	6.77	0.00937
	6.775	0.00937
	6.78	0.01085
	6.785	0.01085
	6.79	0.00937
	6.795	0.0069
	6.8	0.00789
	6.805	0.01085
	6.81	0.00937
	6.815	0.0069
	6.82	0.00542
	6.825	0.00394
	6.83	0.00394
	6.835	0.00542
	6.84	0.00542
	6.845	0.00542
	6.85	0.0069
	6.855	0.00789
	6.86	0.01085
	6.865	0.01085
	6.87	0.00937
	6.875	0.00789
	6.88	0.00937
	6.885	0.00937
	6.89	0.01085
	6.895	0.00937
	6.9	0.0069
	6.905	0.00789
	6.91	0.00937
	6.915	0.00937
	6.92	0.00789
	6.925	0.00789
	6.93	0.00641
	6.935	0.00937
	6.94	0.01085
	6.945	0.00789
	6.95	0.00542
	6.955	0.00247
	6.96	0.00247
	6.965	0.00542
	6.97	0.00789
	6.975	0.01036
	6.98	0.01036
	6.985	0.00937
	6.99	0.00789
	6.995	0.00937
	7	0.00937
	7.005	0.00937
	7.01	0.01036
	7.015	0.01183
	7.02	0.00937
	7.025	0.00641
	7.03	0.00542
	7.035	0.00542
	7.04	0.00394
	7.045	0.00394
	7.05	0.00394
	7.055	0.00542
	7.06	0.00542
	7.065	0.00542
	7.07	0.00394
	7.075	0.00394
	7.08	0.00542
	7.085	0.00641
	7.09	0.00641
	7.095	0.00789
	7.1	0.00888
	7.105	0.00789
	7.11	0.00641
	7.115	0.00641
	7.12	0.00789
	7.125	0.00789
	7.13	0.00641
	7.135	0.00641
	7.14	0.00493
	7.145	0.00789
	7.15	0.00888
	7.155	0.00888
	7.16	0.00888
	7.165	0.00789
	7.17	0.00641
	7.175	0.00493
	7.18	0.00493
	7.185	0.00789
	7.19	0.01036
	7.195	0.00888
	7.2	0.00789
	7.205	0.00493
	7.21	0.00493
	7.215	0.00641
	7.22	0.00641
	7.225	0.00789
	7.23	0.00789
	7.235	0.00888
	7.24	0.0074
	7.245	0.00493
	7.25	0.00493
	7.255	0.00493
	7.26	0.00493
	7.265	0.00394
	7.27	0.00641
	7.275	0.0074
	7.28	0.00888
	7.285	0.00888
	7.29	0.00888
	7.295	0.00888
	7.3	0.0074
	7.305	0.00641
	7.31	0.00493
	7.315	0.00394
	7.32	0.00394
	7.325	0.00394
	7.33	0.00493
	7.335	0.00493
	7.34	0.00641
	7.345	0.0074
	7.35	0.00888
	7.355	0.0074
	7.36	0.00641
	7.365	0.00493
	7.37	0.00394
	7.375	0.00493
	7.38	0.00641
	7.385	0.00641
	7.39	0.00641
	7.395	0.0074
	7.4	0.00888
	7.405	0.0074
	7.41	0.00641
	7.415	0.00493
	7.42	0.00493
	7.425	0.00394
	7.43	0.00394
	7.435	0.00394
	7.44	0.00641
	7.445	0.0074
	7.45	0.00641
	7.455	0.00394
	7.46	0.00394
	7.465	0.00247
	7.47	0.00394
	7.475	0.00493
	7.48	0.00493
	7.485	0.00493
	7.49	0.00592
	7.495	0.0074
	7.5	0.00493
	7.505	0.00247
	7.51	0.00247
	7.515	0.00247
	7.52	0.00493
	7.525	0.00838
	7.53	0.00838
	7.535	0.0074
	7.54	0.00493
	7.545	0.00345
	7.55	0.00493
	7.555	0.00592
	7.56	0.00592
	7.565	0.00592
	7.57	0.0074
	7.575	0.00592
	7.58	0.00493
	7.585	0.0074
	7.59	0.00838
	7.595	0.0074
	7.6	0.0074
	7.605	0.0074
	7.61	0.0074
	7.615	0.00493
	7.62	0.00493
	7.625	0.0074
	7.63	0.00838
	7.635	0.00592
	7.64	0.0074
	7.645	0.00838
	7.65	0.00838
	7.655	0.0074
	7.66	0.00592
	7.665	0.00493
	7.67	0.00345
	7.675	0.00247
	7.68	0.00493
	7.685	0.0074
	7.69	0.00838
	7.695	0.00937
	7.7	0.00838
	7.705	0.0074
	7.71	0.00493
	7.715	0.00345
	7.72	0.00493
	7.725	0.00592
	7.73	0.0074
	7.735	0.00838
	7.74	0.00838
	7.745	0.0069
	7.75	0.00592
	7.755	0.00592
	7.76	0.0069
	7.765	0.00592
	7.77	0.00493
	7.775	0.00592
	7.78	0.00838
	7.785	0.0069
	7.79	0.00592
	7.795	0.00493
	7.8	0.00592
	7.805	0.00493
	7.81	0.00345
	7.815	0.00345
	7.82	0.00345
	7.825	0.00592
	7.83	0.0069
	7.835	0.0069
	7.84	0.0069
	7.845	0.00592
	7.85	0.00592
	7.855	0.00592
	7.86	0.0069
	7.865	0.00937
	7.87	0.00838
	7.875	0.00592
	7.88	0.0069
	7.885	0.0069
	7.89	0.00592
	7.895	0.00345
	7.9	0.00444
	7.905	0.00592
	7.91	0.00444
	7.915	0.00444
	7.92	0.00592
	7.925	0.0069
	7.93	0.00789
	7.935	0.00789
	7.94	0.00592
	7.945	0.00444
	7.95	0.00444
	7.955	0.00592
	7.96	0.00789
	7.965	0.00789
	7.97	0.0069
	7.975	0.0069
	7.98	0.0069
	7.985	0.00592
	7.99	0.00444
	7.995	0.00592
	8	0.0069
	8.005	0.00789
	8.01	0.00789
	8.015	0.00592
	8.02	0.00444
	8.025	0.00592
	8.03	0.0069
	8.035	0.00789
	8.04	0.00789
	8.045	0.0069
	8.05	0.00592
	8.055	0.00592
	8.06	0.0069
	8.065	0.00789
	8.07	0.00789
	8.075	0.0069
	8.08	0.0069
	8.085	0.00789
	8.09	0.0069
	8.095	0.00444
	8.1	0.00592
	8.105	0.00789
	8.11	0.01036
	8.115	0.01036
	8.12	0.00789
	8.125	0.00542
	8.13	0.00444
	8.135	0.00542
	8.14	0.0069
	8.145	0.0069
	8.15	0.00542
	8.155	0.00542
	8.16	0.00444
	8.165	0.00444
	8.17	0.00444
	8.175	0.00444
	8.18	0.00444
	8.185	0.00542
	8.19	0.0069
	8.195	0.00789
	8.2	0.00888
	8.205	0.0069
	8.21	0.00345
	8.215	0.00444
	8.22	0.00789
	8.225	0.00542
	8.23	0.00444
	8.235	0.00444
	8.24	0.00542
	8.245	0.0069
	8.25	0.00789
	8.255	0.00986
	8.26	0.00986
	8.265	0.00789
	8.27	0.00444
	8.275	0.00542
	8.28	0.00542
	8.285	0.00444
	8.29	0.00444
	8.295	0.00542
	8.3	0.00542
	8.305	0.00542
	8.31	0.00542
	8.315	0.00542
	8.32	0.00542
	8.325	0.00444
	8.33	0.00641
	8.335	0.00789
	8.34	0.00641
	8.345	0.00542
	8.35	0.00542
	8.355	0.00542
	8.36	0.00789
	8.365	0.00789
	8.37	0.00542
	8.375	0.00542
	8.38	0.00641
	8.385	0.00641
	8.39	0.00542
	8.395	0.00542
	8.4	0.00542
	8.405	0.00542
	8.41	0.00641
	8.415	0.00641
	8.42	0.00542
	8.425	0.00542
	8.43	0.00444
	8.435	0.00542
	8.44	0.00542
	8.445	0.00542
	8.45	0.00542
	8.455	0.00444
	8.46	0.00444
	8.465	0.00641
	8.47	0.00641
	8.475	0.00641
	8.48	0.00542
	8.485	0.00444
	8.49	0.00444
	8.495	0.00444
	8.5	0.00444
	8.505	0.00345
	8.51	0.00345
	8.515	0.00542
	8.52	0.00542
	8.525	0.00641
	8.53	0.00641
	8.535	0.00641
	8.54	0.0074
	8.545	0.00838
	8.55	0.00838
	8.555	0.0074
	8.56	0.00641
	8.565	0.00542
	8.57	0.00444
	8.575	0.00444
	8.58	0.00444
	8.585	0.00444
	8.59	0.00345
	8.595	0.00444
	8.6	0.00444
	8.605	0.00542
	8.61	0.00542
	8.615	0.00641
	8.62	0.00641
	8.625	0.00444
	8.63	0.00296
	8.635	0.00296
	8.64	0.00444
	8.645	0.00444
	8.65	0.00542
	8.655	0.00444
	8.66	0.00444
	8.665	0.00444
	8.67	0.00444
	8.675	0.00542
	8.68	0.00542
	8.685	0.00444
	8.69	0.00444
	8.695	0.00444
	8.7	0.00542
	8.705	0.00542
	8.71	0.00641
	8.715	0.00641
	8.72	0.00641
	8.725	0.00641
	8.73	0.00641
	8.735	0.00542
	8.74	0.00542
	8.745	0.00542
	8.75	0.00542
	8.755	0.00641
	8.76	0.0074
	8.765	0.0074
	8.77	0.00641
	8.775	0.00444
	8.78	0.00296
	8.785	0.00444
	8.79	0.00542
	8.795	0.0074
	8.8	0.0074
	8.805	0.00641
	8.81	0.00542
	8.815	0.00542
	8.82	0.00641
	8.825	0.00641
	8.83	0.00641
	8.835	0.00542
	8.84	0.00542
	8.845	0.00641
	8.85	0.0074
	8.855	0.0074
	8.86	0.0074
	8.865	0.0074
	8.87	0.0074
	8.875	0.00641
	8.88	0.00394
	8.885	0.00296
	8.89	0.00394
	8.895	0.00641
	8.9	0.00641
	8.905	0.00641
	8.91	0.00493
	8.915	0.00394
	8.92	0.00394
	8.925	0.00394
	8.93	0.00493
	8.935	0.00641
	8.94	0.00641
	8.945	0.0074
	8.95	0.00493
	8.955	0.00394
	8.96	0.00493
	8.965	0.00641
	8.97	0.00592
	8.975	0.00592
	8.98	0.00493
	8.985	0.00394
	8.99	0.00493
	8.995	0.00592
	9	0.00493
	9.005	0.00493
	9.01	0.00394
	9.015	0.00394
	9.02	0.00394
	9.025	0.00394
	9.03	0.00493
	9.035	0.00592
	9.04	0.00592
	9.045	0.00493
	9.05	0.00296
	9.055	0.00394
	9.06	0.00493
	9.065	0.00394
	9.07	0.00296
	9.075	0.00493
	9.08	0.0069
	9.085	0.00592
	9.09	0.00592
	9.095	0.0069
	9.1	0.00789
	9.105	0.0069
	9.11	0.0069
	9.115	0.00789
	9.12	0.0069
	9.125	0.00493
	9.13	0.00296
	9.135	0.00296
	9.14	0.00394
	9.145	0.00493
	9.15	0.00592
	9.155	0.0069
	9.16	0.00493
	9.165	0.00394
	9.17	0.00394
	9.175	0.00493
	9.18	0.00493
	9.185	0.00493
	9.19	0.00493
	9.195	0.00493
	9.2	0.00592
	9.205	0.00592
	9.21	0.00493
	9.215	0.00394
	9.22	0.00493
	9.225	0.00493
	9.23	0.0069
	9.235	0.0069
	9.24	0.00592
	9.245	0.0069
	9.25	0.00789
	9.255	0.0069
	9.26	0.00592
	9.265	0.00592
	9.27	0.00592
	9.275	0.00394
	9.28	0.00296
	9.285	0.00296
	9.29	0.00394
	9.295	0.0069
	9.3	0.00986
	9.305	0.00888
	9.31	0.00789
	9.315	0.00789
	9.32	0.0069
	9.325	0.00592
	9.33	0.00493
	9.335	0.00592
	9.34	0.00592
	9.345	0.00592
	9.35	0.00592
	9.355	0.0069
	9.36	0.00592
	9.365	0.00493
	9.37	0.00394
	9.375	0.00394
	9.38	0.00394
	9.385	0.00493
	9.39	0.00592
	9.395	0.00789
	9.4	0.00592
	9.405	0.00394
	9.41	0.00493
	9.415	0.0069
	9.42	0.0069
	9.425	0.0069
	9.43	0.00789
	9.435	0.00888
	9.44	0.00789
	9.445	0.00789
	9.45	0.0069
	9.455	0.00789
	9.46	0.00986
	9.465	0.00888
	9.47	0.00592
	9.475	0.00592
	9.48	0.0069
	9.485	0.00789
	9.49	0.00789
	9.495	0.00789
	9.5	0.00789
	9.505	0.0069
	9.51	0.0069
	9.515	0.0069
	9.52	0.00789
	9.525	0.00888
	9.53	0.00986
	9.535	0.00888
	9.54	0.00888
	9.545	0.00986
	9.55	0.01085
	9.555	0.00986
	9.56	0.00986
	9.565	0.00986
	9.57	0.00888
	9.575	0.0069
	9.58	0.0069
	9.585	0.00888
	9.59	0.00888
	9.595	0.0069
	9.6	0.0069
	9.605	0.00888
	9.61	0.00937
	9.615	0.00937
	9.62	0.00838
	9.625	0.00838
	9.63	0.00937
	9.635	0.00937
	9.64	0.00838
	9.645	0.00838
	9.65	0.00937
	9.655	0.00937
	9.66	0.0074
	9.665	0.0069
	9.67	0.0074
	9.675	0.00838
	9.68	0.00937
	9.685	0.00937
	9.69	0.00937
	9.695	0.00838
	9.7	0.00641
	9.705	0.0074
	9.71	0.00838
	9.715	0.0074
	9.72	0.00592
	9.725	0.00592
	9.73	0.00641
	9.735	0.0074
	9.74	0.00838
	9.745	0.0074
	9.75	0.00592
	9.755	0.00394
	9.76	0.00493
	9.765	0.00542
	9.77	0.00641
	9.775	0.0074
	9.78	0.0074
	9.785	0.00641
	9.79	0.00493
	9.795	0.00394
	9.8	0.00493
	9.805	0.00542
	9.81	0.00641
	9.815	0.00641
	9.82	0.00542
	9.825	0.00394
	9.83	0.00394
	9.835	0.00542
	9.84	0.00641
	9.845	0.00838
	9.85	0.00937
	9.855	0.00838
	9.86	0.0074
	9.865	0.00542
	9.87	0.00444
	9.875	0.00444
	9.88	0.00444
	9.885	0.00444
	9.89	0.00542
	9.895	0.00542
	9.9	0.00542
	9.905	0.00641
	9.91	0.0074
	9.915	0.00641
	9.92	0.00444
	9.925	0.00444
	9.93	0.00641
	9.935	0.00542
	9.94	0.00394
	9.945	0.00444
	9.95	0.00444
	9.955	0.00394
	9.96	0.00394
	9.965	0.00296
	9.97	0.00345
	9.975	0.00444
	9.98	0.00444
	9.985	0.00345
	9.99	0.00345
	9.995	0.00296
	10	0.00345
	10.005	0.00444
	10.01	0.00345
	10.015	0.00444
	10.02	0.00542
	10.025	0.0074
	10.03	0.00641
	10.035	0.00444
	10.04	0.00345
	10.045	0.00444
	10.05	0.00444
	10.055	0.00542
	10.06	0.00641
	10.065	0.00542
	10.07	0.00444
	10.075	0.00444
	10.08	0.00542
	10.085	0.00641
	10.09	0.00838
	10.095	0.0074
	10.1	0.00444
	10.105	0.00345
	10.11	0.00444
	10.115	0.00542
	10.12	0.00641
	10.125	0.0074
	10.13	0.0074
	10.135	0.00641
	10.14	0.00542
	10.145	0.00542
	10.15	0.00542
	10.155	0.00542
	10.16	0.00542
	10.165	0.00542
	10.17	0.00444
	10.175	0.00444
	10.18	0.00444
	10.185	0.00444
	10.19	0.00444
	10.195	0.00444
	10.2	0.00542
	10.205	0.00641
	10.21	0.00542
	10.215	0.00444
	10.22	0.00542
	10.225	0.00641
	10.23	0.0074
	10.235	0.00789
	10.24	0.0074
	10.245	0.0074
	10.25	0.00641
	10.255	0.00641
	10.26	0.00542
	10.265	0.00542
	10.27	0.00641
	10.275	0.00789
	10.28	0.0074
	10.285	0.00641
	10.29	0.00444
	10.295	0.00444
	10.3	0.00641
	10.305	0.0074
	10.31	0.00641
	10.315	0.00641
	10.32	0.0069
	10.325	0.00641
	10.33	0.00641
	10.335	0.0069
	10.34	0.00789
	10.345	0.00888
	10.35	0.00888
	10.355	0.00789
	10.36	0.00641
	10.365	0.00641
	10.37	0.00641
	10.375	0.00542
	10.38	0.00641
	10.385	0.00888
	10.39	0.01085
	10.395	0.01134
	10.4	0.01085
	10.405	0.01085
	10.41	0.00986
	10.415	0.00789
	10.42	0.0069
	10.425	0.00789
	10.43	0.00986
	10.435	0.01233
	10.44	0.01233
	10.445	0.01134
	10.45	0.01134
	10.455	0.01134
	10.46	0.01233
	10.465	0.01331
	10.47	0.01331
	10.475	0.01331
	10.48	0.01233
	10.485	0.01331
	10.49	0.0143
	10.495	0.01479
	10.5	0.01381
	10.505	0.01479
	10.51	0.01578
	10.515	0.01775
	10.52	0.01923
	10.525	0.01824
	10.53	0.01775
	10.535	0.01824
	10.54	0.01923
	10.545	0.02022
	10.55	0.0212
	10.555	0.0217
	10.56	0.02367
	10.565	0.02465
	10.57	0.02515
	10.575	0.02811
	10.58	0.03156
	10.585	0.03748
	10.59	0.04438
	10.595	0.0503
	10.6	0.05325
	10.605	0.05325
	10.61	0.05375
	10.615	0.05621
	10.62	0.05819
	10.625	0.05917
	10.63	0.05819
	10.635	0.05819
	10.64	0.06065
	10.645	0.06558
	10.65	0.06854
	10.655	0.07002
	10.66	0.07446
	10.665	0.0789
	10.67	0.0784
	10.675	0.07495
	10.68	0.0715
	10.685	0.06706
	10.69	0.06558
	10.695	0.06361
	10.7	0.06312
	10.705	0.06361
	10.71	0.06805
	10.715	0.06706
	10.72	0.06114
	10.725	0.05572
	10.73	0.05325
	10.735	0.0498
	10.74	0.04635
	10.745	0.0429
	10.75	0.03945
	10.755	0.03748
	10.76	0.03698
	10.765	0.036
	10.77	0.03501
	10.775	0.03057
	10.78	0.02663
	10.785	0.02564
	10.79	0.02465
	10.795	0.02367
	10.8	0.02219
	10.805	0.0212
	10.81	0.01972
	10.815	0.01627
	10.82	0.0143
	10.825	0.01627
	10.83	0.01775
	10.835	0.01874
	10.84	0.01775
	10.845	0.01677
	10.85	0.0143
	10.855	0.01085
	10.86	0.01085
	10.865	0.01381
	10.87	0.01381
	10.875	0.01282
	10.88	0.01331
	10.885	0.01331
	10.89	0.01183
	10.895	0.01036
	10.9	0.01036
	10.905	0.01085
	10.91	0.01085
	10.915	0.01183
	10.92	0.01183
	10.925	0.01085
	10.93	0.01036
	10.935	0.00937
	10.94	0.01036
	10.945	0.01085
	10.95	0.00986
	10.955	0.00937
	10.96	0.00838
	10.965	0.00838
	10.97	0.00937
	10.975	0.00937
	10.98	0.00937
	10.985	0.00986
	10.99	0.00986
	10.995	0.00838
	11	0.0069
	11.005	0.00592
	11.01	0.00592
	11.015	0.00493
	11.02	0.00493
	11.025	0.00592
	11.03	0.0069
	11.035	0.00838
	11.04	0.00986
	11.045	0.00937
	11.05	0.00937
	11.055	0.00937
	11.06	0.00937
	11.065	0.00937
	11.07	0.00838
	11.075	0.0074
	11.08	0.00838
	11.085	0.00986
	11.09	0.00937
	11.095	0.00641
	11.1	0.00493
	11.105	0.00493
	11.11	0.00592
	11.115	0.00641
	11.12	0.00592
	11.125	0.00592
	11.13	0.00641
	11.135	0.0074
	11.14	0.0074
	11.145	0.0074
	11.15	0.0074
	11.155	0.00838
	11.16	0.00888
	11.165	0.00838
	11.17	0.0074
	11.175	0.00641
	11.18	0.00493
	11.185	0.00493
	11.19	0.00493
	11.195	0.00592
	11.2	0.00641
	11.205	0.00592
	11.21	0.00592
	11.215	0.00592
	11.22	0.00592
	11.225	0.00592
	11.23	0.00641
	11.235	0.0074
	11.24	0.00838
	11.245	0.00641
	11.25	0.00592
	11.255	0.00641
	11.26	0.00641
	11.265	0.00641
	11.27	0.0074
	11.275	0.00838
	11.28	0.00888
	11.285	0.00986
	11.29	0.00986
	11.295	0.00986
	11.3	0.00888
	11.305	0.0074
	11.31	0.00838
	11.315	0.00838
	11.32	0.0074
	11.325	0.00592
	11.33	0.00493
	11.335	0.00493
	11.34	0.00394
	11.345	0.00493
	11.35	0.00592
	11.355	0.00641
	11.36	0.00592
	11.365	0.00493
	11.37	0.00394
	11.375	0.00394
	11.38	0.00493
	11.385	0.00493
	11.39	0.00493
	11.395	0.00493
	11.4	0.00394
	11.405	0.00394
	11.41	0.00345
	11.415	0.00247
	11.42	0.00247
	11.425	0.00394
	11.43	0.00542
	11.435	0.00542
	11.44	0.00493
	11.445	0.00493
	11.45	0.00542
	11.455	0.0074
	11.46	0.00789
	11.465	0.0074
	11.47	0.00641
	11.475	0.00542
	11.48	0.00493
	11.485	0.00345
	11.49	0.00345
	11.495	0.00394
	11.5	0.00542
	11.505	0.00789
	11.51	0.00789
	11.515	0.00641
	11.52	0.00641
	11.525	0.0074
	11.53	0.00641
	11.535	0.00641
	11.54	0.0074
	11.545	0.00789
	11.55	0.00789
	11.555	0.0074
	11.56	0.00641
	11.565	0.00641
	11.57	0.0074
	11.575	0.0074
	11.58	0.00542
	11.585	0.00542
	11.59	0.00641
	11.595	0.00641
	11.6	0.00542
	11.605	0.00493
	11.61	0.00394
	11.615	0.00493
	11.62	0.00542
	11.625	0.00641
	11.63	0.00789
	11.635	0.0069
	11.64	0.00542
	11.645	0.00542
	11.65	0.00641
	11.655	0.00641
	11.66	0.00641
	11.665	0.00542
	11.67	0.00542
	11.675	0.00641
	11.68	0.00789
	11.685	0.0069
	11.69	0.00641
	11.695	0.00493
	11.7	0.00394
	11.705	0.00394
	11.71	0.00493
	11.715	0.00641
	11.72	0.00542
	11.725	0.00493
	11.73	0.00542
	11.735	0.00641
	11.74	0.00641
	11.745	0.0069
	11.75	0.0069
	11.755	0.00641
	11.76	0.00542
	11.765	0.00493
	11.77	0.00542
	11.775	0.00542
	11.78	0.00542
	11.785	0.00493
	11.79	0.00394
	11.795	0.00394
	11.8	0.00394
	11.805	0.00493
	11.81	0.00542
	11.815	0.00641
	11.82	0.00641
	11.825	0.00542
	11.83	0.00444
	11.835	0.00394
	11.84	0.00296
	11.845	0.00394
	11.85	0.00444
	11.855	0.00542
	11.86	0.00542
	11.865	0.00641
	11.87	0.00641
	11.875	0.00444
	11.88	0.00296
	11.885	0.00296
	11.89	0.00394
	11.895	0.00444
	11.9	0.00394
	11.905	0.00296
	11.91	0.00394
	11.915	0.00641
	11.92	0.00641
	11.925	0.00542
	11.93	0.00542
	11.935	0.00641
	11.94	0.0069
	11.945	0.0069
	11.95	0.00641
	11.955	0.00542
	11.96	0.00542
	11.965	0.00444
	11.97	0.00394
	11.975	0.00247
	11.98	0.00296
	11.985	0.00394
	11.99	0.00444
	11.995	0.00444
	12	0.00444
	12.005	0.00444
	12.01	0.00444
	12.015	0.00444
	12.02	0.00444
	12.025	0.00542
	12.03	0.0069
	12.035	0.0069
	12.04	0.00592
	12.045	0.00542
	12.05	0.00542
	12.055	0.00542
	12.06	0.00592
	12.065	0.00592
	12.07	0.00592
	12.075	0.00542
	12.08	0.00542
	12.085	0.00444
	12.09	0.00444
	12.095	0.00542
	12.1	0.00592
	12.105	0.00592
	12.11	0.0069
	12.115	0.0074
	12.12	0.0069
	12.125	0.00592
	12.13	0.00592
	12.135	0.00592
	12.14	0.00542
	12.145	0.00394
	12.15	0.00444
	12.155	0.00444
	12.16	0.00542
	12.165	0.00444
	12.17	0.00394
	12.175	0.00444
	12.18	0.00394
	12.185	0.00296
	12.19	0.00296
	12.195	0.00394
	12.2	0.00444
	12.205	0.00542
	12.21	0.00542
	12.215	0.00542
	12.22	0.00592
	12.225	0.00592
	12.23	0.0069
	12.235	0.0069
	12.24	0.00592
	12.245	0.00542
	12.25	0.00542
	12.255	0.00394
	12.26	0.00296
	12.265	0.00296
	12.27	0.00444
	12.275	0.00542
	12.28	0.00542
	12.285	0.00542
	12.29	0.00542
	12.295	0.0069
	12.3	0.0074
	12.305	0.0074
	12.31	0.00592
	12.315	0.00444
	12.32	0.00394
	12.325	0.00394
	12.33	0.00444
	12.335	0.00592
	12.34	0.0069
	12.345	0.00542
	12.35	0.00444
	12.355	0.00542
	12.36	0.00542
	12.365	0.00444
	12.37	0.00444
	12.375	0.00394
	12.38	0.00394
	12.385	0.00296
	12.39	0.00394
	12.395	0.00542
	12.4	0.00592
	12.405	0.00592
	12.41	0.00542
	12.415	0.00542
	12.42	0.00542
	12.425	0.00592
	12.43	0.00542
	12.435	0.00444
	12.44	0.00444
	12.445	0.00394
	12.45	0.00444
	12.455	0.00444
	12.46	0.00542
	12.465	0.00592
	12.47	0.00493
	12.475	0.00444
	12.48	0.00444
	12.485	0.00493
	12.49	0.00444
	12.495	0.00444
	12.5	0.00444
	12.505	0.00493
	12.51	0.00592
	12.515	0.00592
	12.52	0.00592
	12.525	0.00444
	12.53	0.00345
	12.535	0.00345
	12.54	0.00444
	12.545	0.00444
	12.55	0.00345
	12.555	0.00296
	12.56	0.00296
	12.565	0.00345
	12.57	0.00444
	12.575	0.00493
	12.58	0.00592
	12.585	0.00493
	12.59	0.00444
	12.595	0.00345
	12.6	0.00345
	12.605	0.00444
	12.61	0.00592
	12.615	0.0074
	12.62	0.00641
	12.625	0.00493
	12.63	0.00592
	12.635	0.00641
	12.64	0.00592
	12.645	0.00444
	12.65	0.00345
	12.655	0.00296
	12.66	0.00345
	12.665	0.00444
	12.67	0.00592
	12.675	0.00641
	12.68	0.00641
	12.685	0.00641
	12.69	0.00592
	12.695	0.00444
	12.7	0.00345
	12.705	0.00345
	12.71	0.00493
	12.715	0.00641
	12.72	0.0074
	12.725	0.0074
	12.73	0.00641
	12.735	0.00592
	12.74	0.00493
	12.745	0.00444
	12.75	0.00345
	12.755	0.00444
	12.76	0.00592
	12.765	0.00789
	12.77	0.00789
	12.775	0.00493
	12.78	0.00296
	12.785	0.00296
	12.79	0.00444
	12.795	0.00493
	12.8	0.00493
	12.805	0.00444
	12.81	0.00345
	12.815	0.00444
	12.82	0.00296
	12.825	0.00197
	12.83	0.00345
	12.835	0.00493
	12.84	0.00592
	12.845	0.00493
	12.85	0.00345
	12.855	0.00296
	12.86	0.00296
	12.865	0.00345
	12.87	0.00493
	12.875	0.00592
	12.88	0.00592
	12.885	0.00592
	12.89	0.00592
	12.895	0.00493
	12.9	0.00493
	12.905	0.00444
	12.91	0.00345
	12.915	0.00345
	12.92	0.00444
	12.925	0.00493
	12.93	0.00592
	12.935	0.00641
	12.94	0.0069
	12.945	0.00641
	12.95	0.00592
	12.955	0.00493
	12.96	0.00444
	12.965	0.00345
	12.97	0.00345
	12.975	0.00444
	12.98	0.00493
	12.985	0.00592
	12.99	0.00641
[truncated: 6,402 more rows]

## Sheet: Figure 3b
	365.076	1074	365.076	1196
	365.341	1068	365.341	1210
	365.605	1074	365.605	1192
	365.869	1078	365.869	1182
	366.134	1074	366.134	1208
	366.398	1056	366.398	1192
	366.663	1072	366.663	1190
	366.927	1072	366.927	1208
	367.191	1054	367.191	1202
	367.456	1072	367.456	1190
	367.72	1072	367.72	1182
	367.984	1074	367.984	1202
	368.249	1074	368.249	1186
	368.513	1064	368.513	1190
	368.778	1072	368.778	1196
	369.042	1074	369.042	1198
	369.306	1068	369.306	1190
	369.571	1076	369.571	1188
	369.835	1072	369.835	1200
	370.099	1072	370.099	1194
	370.364	1076	370.364	1160
	370.628	1074	370.628	1180
	370.893	1070	370.893	1176
	371.157	1074	371.157	1194
	371.421	1066	371.421	1202
	371.686	1080	371.686	1194
	371.95	1064	371.95	1192
	372.214	1066	372.214	1188
	372.479	1074	372.479	1192
	372.743	1076	372.743	1182
	373.007	1060	373.007	1180
	373.272	1062	373.272	1176
	373.536	1054	373.536	1190
	373.8	1068	373.8	1186
	374.065	1060	374.065	1188
	374.329	1060	374.329	1182
	374.593	1064	374.593	1188
	374.858	1052	374.858	1192
	375.122	1050	375.122	1156
	375.386	1058	375.386	1190
	375.651	1050	375.651	1182
	375.915	1058	375.915	1174
	376.179	1052	376.179	1180
	376.443	1052	376.443	1180
	376.708	1064	376.708	1192
	376.972	1062	376.972	1166
	377.236	1062	377.236	1180
	377.501	1056	377.501	1168
	377.765	1052	377.765	1196
	378.029	1058	378.029	1150
	378.293	1056	378.293	1190
	378.558	1054	378.558	1190
	378.822	1056	378.822	1148
	379.086	1050	379.086	1182
	379.351	1064	379.351	1162
	379.615	1080	379.615	1188
	379.879	1052	379.879	1186
	380.143	1058	380.143	1178
	380.408	1060	380.408	1192
	380.672	1062	380.672	1178
	380.936	1070	380.936	1184
	381.2	1058	381.2	1174
	381.465	1050	381.465	1168
	381.729	1060	381.729	1194
	381.993	1072	381.993	1180
	382.257	1070	382.257	1168
	382.522	1070	382.522	1168
	382.786	1072	382.786	1168
	383.05	1072	383.05	1174
	383.314	1086	383.314	1174
	383.578	1074	383.578	1180
	383.843	1060	383.843	1180
	384.107	1062	384.107	1174
	384.371	1072	384.371	1182
	384.635	1068	384.635	1186
	384.899	1072	384.899	1190
	385.164	1072	385.164	1194
	385.428	1082	385.428	1208
	385.692	1088	385.692	1182
	385.956	1084.61	385.956	1198
	386.22	1082	386.22	1214
	386.485	1074	386.485	1196
	386.749	1088	386.749	1194
	387.013	1084.61	387.013	1204
	387.277	1077.4	387.277	1194
	387.541	1082.64	387.541	1220
	387.806	1080.89	387.806	1212
	388.07	1076.96	388.07	1212
	388.334	1079.8	388.334	1236
	388.598	1083.73	388.598	1226
	388.862	1082.64	388.862	1226
	389.126	1082.86	389.126	1234
	389.391	1079.8	389.391	1238
	389.655	1082	389.655	1244
	389.919	1083.52	389.919	1250
	390.183	1065.38	390.183	1250
	390.447	1076.09	390.447	1268
	390.711	1067.56	390.711	1242
	390.975	1076.09	390.975	1270
	391.24	1067.78	391.24	1250
	391.504	1074.99	391.504	1266
	391.768	1063.85	391.768	1256
	392.032	1066.47	392.032	1266
	392.296	1061.66	392.296	1268
	392.56	1060.79	392.56	1256
	392.824	1065.38	392.824	1248
	393.088	1064.5	393.088	1258
	393.353	1060.57	393.353	1250
	393.617	1064.72	393.617	1242
	393.881	1065.38	393.881	1252
	394.145	1067.78	394.145	1240
	394.409	1090	394.409	1248
	394.673	1088	394.673	1250
	394.937	1094	394.937	1234
	395.201	1068	395.201	1242
	395.465	1086	395.465	1226
	395.729	1086	395.729	1236
	395.993	1076	395.993	1232
	396.258	1078	396.258	1218
	396.522	1068	396.522	1206
	396.786	1076	396.786	1210
	397.05	1078	397.05	1202
	397.314	1076	397.314	1206
	397.578	1084	397.578	1216
	397.842	1080	397.842	1192
	398.106	1070	398.106	1198
	398.37	1070	398.37	1196
	398.634	1070	398.634	1186
	398.898	1068	398.898	1196
	399.162	1070	399.162	1182
	399.426	1068	399.426	1176
	399.69	1058	399.69	1194
	399.954	1066	399.954	1198
	400.218	1062	400.218	1176
	400.482	1070	400.482	1192
	400.746	1068	400.746	1182
	401.01	1074	401.01	1168
	401.274	1054	401.274	1180
	401.538	1060	401.538	1168
	401.802	1060	401.802	1182
	402.066	1064	402.066	1174
	402.33	1076	402.33	1182
	402.594	1058	402.594	1172
	402.858	1072	402.858	1174
	403.122	1054	403.122	1172
	403.386	1076	403.386	1170
	403.65	1058	403.65	1172
	403.914	1058	403.914	1176
	404.178	1066	404.178	1158
	404.442	1060	404.442	1176
	404.706	1054	404.706	1164
	404.97	1060	404.97	1156
	405.234	1066	405.234	1176
	405.498	1058	405.498	1158
	405.762	1056	405.762	1178
	406.026	1062	406.026	1160
	406.29	1064	406.29	1176
	406.554	1058	406.554	1160
	406.818	1062	406.818	1168
	407.082	1072	407.082	1166
	407.346	1054	407.346	1170
	407.61	1052	407.61	1146
	407.874	1054	407.874	1162
	408.138	1064	408.138	1172
	408.401	1058	408.401	1172
	408.665	1056	408.665	1154
	408.929	1074	408.929	1186
	409.193	1072	409.193	1180
	409.457	1068	409.457	1164
	409.721	1068	409.721	1170
	409.985	1062	409.985	1164
	410.249	1070	410.249	1168
	410.513	1062	410.513	1162
	410.777	1066	410.777	1168
	411.041	1066	411.041	1170
	411.304	1052	411.304	1166
	411.568	1068	411.568	1170
	411.832	1060	411.832	1154
	412.096	1058	412.096	1152
	412.36	1062	412.36	1166
	412.624	1064	412.624	1174
	412.888	1052	412.888	1166
	413.152	1052	413.152	1154
	413.415	1060	413.415	1168
	413.679	1070	413.679	1184
	413.943	1056	413.943	1158
	414.207	1058	414.207	1160
	414.471	1056	414.471	1172
	414.735	1064	414.735	1172
	414.998	1062	414.998	1170
	415.262	1064	415.262	1166
	415.526	1066	415.526	1166
	415.79	1048	415.79	1184
	416.054	1054	416.054	1172
	416.318	1058	416.318	1188
	416.581	1064	416.581	1170
	416.845	1052	416.845	1180
	417.109	1066	417.109	1162
	417.373	1070	417.373	1172
	417.637	1062	417.637	1176
	417.9	1060	417.9	1188
	418.164	1060	418.164	1186
	418.428	1064	418.428	1184
	418.692	1068	418.692	1180
	418.956	1060	418.956	1176
	419.219	1064	419.219	1176
	419.483	1048	419.483	1174
	419.747	1062	419.747	1192
	420.011	1066	420.011	1168
	420.274	1054	420.274	1170
	420.538	1054	420.538	1180
	420.802	1068	420.802	1172
	421.066	1050	421.066	1174
	421.329	1074	421.329	1162
	421.593	1052	421.593	1156
	421.857	1050	421.857	1168
	422.121	1050	422.121	1182
	422.384	1054	422.384	1160
	422.648	1054	422.648	1166
	422.912	1048	422.912	1172
	423.176	1050	423.176	1152
	423.439	1060	423.439	1158
	423.703	1052	423.703	1176
	423.967	1058	423.967	1156
	424.23	1054	424.23	1170
	424.494	1066	424.494	1180
	424.758	1050	424.758	1144
	425.022	1056	425.022	1162
	425.285	1056	425.285	1148
	425.549	1056	425.549	1154
	425.813	1060	425.813	1166
	426.076	1056	426.076	1148
	426.34	1052	426.34	1148
	426.604	1058	426.604	1154
	426.867	1058	426.867	1168
	427.131	1062	427.131	1150
	427.395	1054	427.395	1166
	427.658	1058	427.658	1146
	427.922	1058	427.922	1148
	428.186	1050	428.186	1146
	428.449	1064	428.449	1150
	428.713	1056	428.713	1132
	428.977	1054	428.977	1158
	429.24	1050	429.24	1136
	429.504	1052	429.504	1160
	429.767	1048	429.767	1156
	430.031	1054	430.031	1144
	430.295	1044	430.295	1148
	430.558	1054	430.558	1144
	430.822	1050	430.822	1148
	431.085	1054	431.085	1128
	431.349	1046	431.349	1150
	431.613	1048	431.613	1158
	431.876	1054	431.876	1142
	432.14	1050	432.14	1150
	432.403	1060	432.403	1140
	432.667	1050	432.667	1128
	432.931	1058	432.931	1148
	433.194	1052	433.194	1156
	433.458	1048	433.458	1140
	433.721	1070	433.721	1154
	433.985	1050	433.985	1128
	434.248	1036	434.248	1140
	434.512	1054	434.512	1156
	434.776	1044	434.776	1142
	435.039	1056	435.039	1146
	435.303	1054	435.303	1150
	435.566	1058	435.566	1144
	435.83	1042	435.83	1148
	436.093	1054	436.093	1134
	436.357	1054	436.357	1158
	436.62	1052	436.62	1150
	436.884	1054	436.884	1142
	437.147	1056	437.147	1126
	437.411	1064	437.411	1146
	437.674	1060	437.674	1142
	437.938	1048	437.938	1150
	438.201	1050	438.201	1140
	438.465	1060	438.465	1140
	438.728	1054	438.728	1158
	438.992	1052	438.992	1154
	439.255	1052	439.255	1158
	439.519	1056	439.519	1136
	439.782	1054	439.782	1148
	440.046	1062	440.046	1158
	440.309	1070	440.309	1152
	440.573	1056	440.573	1146
	440.836	1070	440.836	1144
	441.1	1050	441.1	1142
	441.363	1046	441.363	1152
	441.627	1042	441.627	1156
	441.89	1070	441.89	1152
	442.153	1048	442.153	1168
	442.417	1054	442.417	1156
	442.68	1060	442.68	1152
	442.944	1050	442.944	1152
	443.207	1060	443.207	1142
	443.471	1054	443.471	1154
	443.734	1054	443.734	1148
	443.997	1056	443.997	1158
	444.261	1050	444.261	1160
	444.524	1054	444.524	1140
	444.788	1054	444.788	1152
	445.051	1050	445.051	1166
	445.314	1058	445.314	1164
	445.578	1060	445.578	1170
	445.841	1054	445.841	1168
	446.105	1050	446.105	1148
	446.368	1066	446.368	1162
	446.631	1050	446.631	1170
	446.895	1064	446.895	1144
	447.158	1068	447.158	1166
	447.421	1050	447.421	1182
	447.685	1068	447.685	1156
	447.948	1056	447.948	1156
	448.211	1052	448.211	1174
	448.475	1050	448.475	1164
	448.738	1056	448.738	1164
	449.001	1070	449.001	1158
	449.265	1070	449.265	1158
	449.528	1062	449.528	1164
	449.791	1058	449.791	1146
	450.055	1054	450.055	1176
	450.318	1064	450.318	1144
	450.581	1060	450.581	1164
	450.845	1060	450.845	1160
	451.108	1066	451.108	1166
	451.371	1062	451.371	1152
	451.635	1062	451.635	1158
	451.898	1068	451.898	1164
	452.161	1068	452.161	1152
	452.424	1062	452.424	1146
	452.688	1066	452.688	1148
	452.951	1066	452.951	1164
	453.214	1068	453.214	1142
	453.477	1066	453.477	1146
	453.741	1064	453.741	1142
	454.004	1058	454.004	1148
	454.267	1076	454.267	1142
	454.53	1062	454.53	1154
	454.794	1074	454.794	1154
	455.057	1070	455.057	1148
	455.32	1064	455.32	1160
	455.583	1068	455.583	1168
	455.847	1070	455.847	1146
	456.11	1066	456.11	1142
	456.373	1062	456.373	1158
	456.636	1072	456.636	1152
	456.899	1072	456.899	1148
	457.163	1068	457.163	1156
	457.426	1064	457.426	1162
	457.689	1070	457.689	1150
	457.952	1076	457.952	1150
	458.215	1072	458.215	1158
	458.479	1066	458.479	1158
	458.742	1076	458.742	1150
	459.005	1080	459.005	1152
	459.268	1078	459.268	1168
	459.531	1070	459.531	1176
	459.794	1078	459.794	1158
	460.058	1080	460.058	1164
	460.321	1084	460.321	1166
	460.584	1090	460.584	1172
	460.847	1084	460.847	1162
	461.11	1086	461.11	1190
	461.373	1084	461.373	1176
	461.636	1094	461.636	1176
	461.899	1086	461.899	1164
	462.163	1074	462.163	1190
	462.426	1068	462.426	1186
	462.689	1088	462.689	1172
	462.952	1088	462.952	1192
	463.215	1084	463.215	1178
	463.478	1106	463.478	1204
	463.741	1088	463.741	1198
	464.004	1090	464.004	1204
	464.267	1082	464.267	1178
	464.53	1106	464.53	1206
	464.793	1112	464.793	1204
	465.057	1096	465.057	1204
	465.32	1100	465.32	1188
	465.583	1096	465.583	1210
	465.846	1104	465.846	1194
	466.109	1106	466.109	1210
	466.372	1120	466.372	1208
	466.635	1106	466.635	1226
	466.898	1114	466.898	1202
	467.161	1144	467.161	1208
	467.424	1120	467.424	1218
	467.687	1128	467.687	1218
	467.95	1138	467.95	1216
	468.213	1124	468.213	1230
	468.476	1128	468.476	1224
	468.739	1146	468.739	1222
	469.002	1140	469.002	1220
	469.265	1146	469.265	1228
	469.528	1150	469.528	1234
	469.791	1156	469.791	1248
	470.054	1158	470.054	1266
	470.317	1152	470.317	1246
	470.58	1182	470.58	1250
	470.843	1156	470.843	1254
	471.106	1188	471.106	1294
	471.369	1160	471.369	1274
	471.632	1184	471.632	1284
	471.895	1188	471.895	1284
	472.157	1206	472.157	1320
	472.42	1204	472.42	1304
	472.683	1210	472.683	1300
	472.946	1230	472.946	1308
	473.209	1228	473.209	1352
	473.472	1216	473.472	1342
	473.735	1238	473.735	1344
	473.998	1230	473.998	1368
	474.261	1238	474.261	1390
	474.524	1238	474.524	1368
	474.787	1246	474.787	1414
	475.049	1264	475.049	1408
	475.312	1278	475.312	1430
	475.575	1256	475.575	1454
	475.838	1268	475.838	1442
	476.101	1282	476.101	1480
	476.364	1292	476.364	1478
	476.627	1306	476.627	1504
	476.89	1310	476.89	1518
	477.152	1296	477.152	1508
	477.415	1318	477.415	1584
	477.678	1322	477.678	1574
	477.941	1332	477.941	1622
	478.204	1354	478.204	1634
	478.467	1370	478.467	1676
	478.729	1374	478.729	1678
	478.992	1380	478.992	1688
	479.255	1380	479.255	1760
	479.518	1384	479.518	1762
	479.781	1410	479.781	1772
	480.043	1434	480.043	1824
	480.306	1446	480.306	1880
	480.569	1462	480.569	1916
	480.832	1420	480.832	1918
	481.095	1458	481.095	1978
	481.357	1452	481.357	2018
	481.62	1490	481.62	2100
	481.883	1480	481.883	2186
	482.146	1498	482.146	2132
	482.408	1482	482.408	2230
	482.671	1518	482.671	2276
	482.934	1488	482.934	2306
	483.197	1552	483.197	2334
	483.459	1528	483.459	2452
	483.722	1548	483.722	2444
	483.985	1556	483.985	2480
	484.247	1568	484.247	2586
	484.51	1564	484.51	2670
	484.773	1590	484.773	2678
	485.036	1574	485.036	2774
	485.298	1580	485.298	2808
	485.561	1564	485.561	2892
	485.824	1584	485.824	2924
	486.086	1564	486.086	3030
	486.349	1614	486.349	3090
	486.612	1624	486.612	3106
	486.874	1616	486.874	3260
	487.137	1654	487.137	3290
	487.4	1622	487.4	3316
	487.662	1644	487.662	3400
	487.925	1658	487.925	3476
	488.188	1660	488.188	3568
	488.45	1652	488.45	3690
	488.713	1676	488.713	3720
	488.975	1652	488.975	3886
	489.238	1638	489.238	3872
	489.501	1632	489.501	3956
	489.763	1660	489.763	4002
	490.026	1674	490.026	4138
	490.289	1634	490.289	4184
	490.551	1646	490.551	4204
	490.814	1684	490.814	4340
	491.076	1642	491.076	4362
	491.339	1624	491.339	4416
	491.601	1658	491.601	4566
	491.864	1624	491.864	4588
	492.127	1634	492.127	4664
	492.389	1630	492.389	4696
	492.652	1638	492.652	4662
	492.914	1632	492.914	4720
	493.177	1614	493.177	4788
	493.439	1582	493.439	4864
	493.702	1570	493.702	4888
	493.964	1574	493.964	4906
	494.227	1548	494.227	4914
	494.489	1558	494.489	4974
	494.752	1562	494.752	4960
	495.014	1550	495.014	4974
	495.277	1514	495.277	4966
	495.539	1530	495.539	4912
	495.802	1528	495.802	4926
	496.064	1486	496.064	4928
	496.327	1486	496.327	4876
	496.589	1514	496.589	4912
	496.852	1480	496.852	4858
	497.114	1454	497.114	4826
	497.377	1486	497.377	4720
	497.639	1474	497.639	4764
	497.902	1450	497.902	4730
	498.164	1438	498.164	4678
	498.427	1406	498.427	4606
	498.689	1422	498.689	4494
	498.951	1400	498.951	4482
	499.214	1398	499.214	4486
	499.476	1388	499.476	4404
	499.739	1374	499.739	4306
	500.001	1382	500.001	4180
	500.264	1362	500.264	4176
	500.526	1350	500.526	4092
	500.788	1360	500.788	3972
	501.051	1338	501.051	3896
	501.313	1332	501.313	3902
	501.575	1322	501.575	3786
	501.838	1334	501.838	3772
	502.1	1306	502.1	3698
	502.363	1302	502.363	3636
	502.625	1292	502.625	3552
	502.887	1278	502.887	3454
	503.15	1306	503.15	3464
	503.412	1278	503.412	3338
	503.674	1280	503.674	3346
	503.937	1264	503.937	3198
	504.199	1264	504.199	3176
	504.461	1276	504.461	3082
	504.724	1248	504.724	3076
	504.986	1232	504.986	3066
	505.248	1242	505.248	3020
	505.51	1246	505.51	2964
	505.773	1222	505.773	2868
	506.035	1236	506.035	2888
	506.297	1218	506.297	2768
	506.56	1224	506.56	2726
	506.822	1226	506.822	2658
	507.084	1198	507.084	2664
	507.346	1204	507.346	2636
	507.609	1218	507.609	2550
	507.871	1208	507.871	2528
	508.133	1182	508.133	2506
	508.395	1170	508.395	2434
	508.658	1174	508.658	2376
	508.92	1160	508.92	2354
	509.182	1182	509.182	2348
	509.444	1158	509.444	2296
	509.706	1158	509.706	2230
	509.969	1156	509.969	2226
	510.231	1156	510.231	2190
	510.493	1160	510.493	2164
	510.755	1180	510.755	2146
	511.017	1162	511.017	2116
	511.28	1148	511.28	2060
	511.542	1146	511.542	2018
	511.804	1146	511.804	2016
	512.066	1148	512.066	1968
	512.328	1150	512.328	1964
	512.59	1134	512.59	1902
	512.853	1126	512.853	1890
	513.115	1126	513.115	1856
	513.377	1130	513.377	1868
	513.639	1140	513.639	1814
	513.901	1118	513.901	1798
	514.163	1122	514.163	1778
	514.425	1128	514.425	1758
	514.687	1128	514.687	1748
	514.95	1122	514.95	1722
	515.212	1110	515.212	1738
	515.474	1124	515.474	1648
	515.736	1106	515.736	1648
	515.998	1128	515.998	1600
	516.26	1110	516.26	1588
	516.522	1114	516.522	1628
	516.784	1106	516.784	1594
	517.046	1102	517.046	1562
	517.308	1108	517.308	1542
	517.57	1106	517.57	1556
	517.832	1116	517.832	1564
	518.094	1102	518.094	1534
	518.356	1106	518.356	1504
	518.618	1090	518.618	1466
	518.88	1100	518.88	1470
	519.142	1090	519.142	1480
	519.404	1090	519.404	1448
	519.666	1100	519.666	1428
	519.928	1088	519.928	1466
	520.19	1088	520.19	1428
	520.452	1084	520.452	1430
	520.714	1104	520.714	1390
	520.976	1070	520.976	1388
	521.238	1084	521.238	1396
	521.5	1092	521.5	1374
	521.762	1070	521.762	1362
	522.024	1088	522.024	1366
	522.286	1084	522.286	1372
	522.548	1070	522.548	1344
	522.81	1072	522.81	1310
	523.072	1074	523.072	1354
	523.334	1070	523.334	1326
	523.596	1082	523.596	1326
	523.858	1072	523.858	1324
	524.119	1074	524.119	1324
	524.381	1064	524.381	1298
	524.643	1076	524.643	1292
	524.905	1070	524.905	1278
	525.167	1074	525.167	1290
	525.429	1060	525.429	1276
	525.691	1066	525.691	1282
	525.953	1080	525.953	1270
	526.214	1068	526.214	1282
	526.476	1076	526.476	1276
	526.738	1070	526.738	1258
	527	1068	527	1254
	527.262	1066	527.262	1236
	527.524	1058	527.524	1244
	527.785	1074	527.785	1240
	528.047	1066	528.047	1228
	528.309	1062	528.309	1248
	528.571	1062	528.571	1222
	528.833	1064	528.833	1212
	529.094	1064	529.094	1218
	529.356	1068	529.356	1220
	529.618	1070	529.618	1216
	529.88	1056	529.88	1204
	530.142	1064	530.142	1214
	530.403	1058	530.403	1224
	530.665	1070	530.665	1218
	530.927	1062	530.927	1212
	531.189	1058	531.189	1210
	531.45	1064	531.45	1194
	531.712	1056	531.712	1206
	531.974	1062	531.974	1196
	532.236	1058	532.236	1188
	532.497	1062	532.497	1194
	532.759	1052	532.759	1190
	533.021	1066	533.021	1186
	533.282	1068	533.282	1182
	533.544	1064	533.544	1172
	533.806	1060	533.806	1196
	534.067	1056	534.067	1192
	534.329	1054	534.329	1184
	534.591	1060	534.591	1196
	534.852	1064	534.852	1176
	535.114	1076	535.114	1210
	535.376	1054	535.376	1180
	535.637	1058	535.637	1188
	535.899	1062	535.899	1184
	536.161	1064	536.161	1170
	536.422	1050	536.422	1166
	536.684	1064	536.684	1186
	536.945	1056	536.945	1182
	537.207	1056	537.207	1178
	537.469	1064	537.469	1172
	537.73	1060	537.73	1166
	537.992	1066	537.992	1158
	538.253	1054	538.253	1180
	538.515	1070	538.515	1162
	538.777	1054	538.777	1176
	539.038	1052	539.038	1170
	539.3	1062	539.3	1150
	539.561	1064	539.561	1162
	539.823	1046	539.823	1156
	540.084	1052	540.084	1166
	540.346	1052	540.346	1150
	540.607	1050	540.607	1142
	540.869	1060	540.869	1152
	541.13	1050	541.13	1160
	541.392	1058	541.392	1156
	541.653	1048	541.653	1166
	541.915	1054	541.915	1150
	542.176	1042	542.176	1168
	542.438	1046	542.438	1152
	542.699	1046	542.699	1146
	542.961	1046	542.961	1156
	543.222	1046	543.222	1152
	543.484	1042	543.484	1146
	543.745	1062	543.745	1142
	544.007	1052	544.007	1134
	544.268	1044	544.268	1138
	544.53	1054	544.53	1146
	544.791	1050	544.791	1154
	545.052	1054	545.052	1152
	545.314	1050	545.314	1130
	545.575	1042	545.575	1136
	545.837	1054	545.837	1146
	546.098	1052	546.098	1130
	546.36	1046	546.36	1132
	546.621	1052	546.621	1130
	546.882	1048	546.882	1132
	547.144	1044	547.144	1134
	547.405	1052	547.405	1132
	547.666	1040	547.666	1128
	547.928	1054	547.928	1132
	548.189	1052	548.189	1144
	548.45	1048	548.45	1132
	548.712	1062	548.712	1140
	548.973	1042	548.973	1130
	549.234	1048	549.234	1126
	549.496	1052	549.496	1130
	549.757	1044	549.757	1142
	550.018	1052	550.018	1130
	550.28	1046	550.28	1136
	550.541	1050	550.541	1136
	550.802	1052	550.802	1144
	551.064	1038	551.064	1126
	551.325	1050	551.325	1128
	551.586	1046	551.586	1136
	551.847	1040	551.847	1134
	552.109	1048	552.109	1140
	552.37	1042	552.37	1118
	552.631	1040	552.631	1128
	552.892	1042	552.892	1126
	553.154	1042	553.154	1134
	553.415	1040	553.415	1126
	553.676	1034	553.676	1136
	553.937	1044	553.937	1126
	554.198	1048	554.198	1132
	554.46	1038	554.46	1126
	554.721	1048	554.721	1126
	554.982	1044	554.982	1114
	555.243	1044	555.243	1118
	555.504	1046	555.504	1124
	555.765	1046	555.765	1124
	556.027	1036	556.027	1128
	556.288	1044	556.288	1124
	556.549	1026	556.549	1126
	556.81	1040	556.81	1124
	557.071	1040	557.071	1130
	557.332	1048	557.332	1132
	557.593	1050	557.593	1132
	557.855	1048	557.855	1118
	558.116	1044	558.116	1116
	558.377	1046	558.377	1128
	558.638	1046	558.638	1124
	558.899	1050	558.899	1126
	559.16	1052	559.16	1134
	559.421	1046	559.421	1118
	559.682	1046	559.682	1110
	559.943	1042	559.943	1112
	560.204	1038	560.204	1138
	560.465	1044	560.465	1136
	560.726	1044	560.726	1124
	560.987	1042	560.987	1110
	561.249	1044	561.249	1128
	561.51	1044	561.51	1118
	561.771	1042	561.771	1132
	562.032	1044	562.032	1118
	562.293	1042	562.293	1112
	562.554	1052	562.554	1126
	562.815	1038	562.815	1116
	563.076	1042	563.076	1112
	563.337	1048	563.337	1132
	563.598	1040	563.598	1122
	563.858	1048	563.858	1128
	564.119	1042	564.119	1134
	564.38	1042	564.38	1116
	564.641	1054	564.641	1118
	564.902	1038	564.902	1116
	565.163	1038	565.163	1108
	565.424	1038	565.424	1100
	565.685	1040	565.685	1102
	565.946	1048	565.946	1122
	566.207	1040	566.207	1116
	566.468	1048	566.468	1118
	566.729	1038	566.729	1108
	566.99	1046	566.99	1130
	567.25	1032	567.25	1110
	567.511	1036	567.511	1118
	567.772	1042	567.772	1118
	568.033	1028	568.033	1104
	568.294	1046	568.294	1116
	568.555	1042	568.555	1112
	568.816	1036	568.816	1120
	569.076	1048	569.076	1122
	569.337	1050	569.337	1114
	569.598	1040	569.598	1120
	569.859	1038	569.859	1114
	570.12	1044	570.12	1120
	570.381	1052	570.381	1106
	570.641	1038	570.641	1094
	570.902	1038	570.902	1106
	571.163	1052	571.163	1124
	571.424	1042	571.424	1112
	571.684	1044	571.684	1116
	571.945	1036	571.945	1120
	572.206	1052	572.206	1118
	572.467	1038	572.467	1116
	572.727	1040	572.727	1124
	572.988	1052	572.988	1110
	573.249	1036	573.249	1112
	573.51	1048	573.51	1114
	573.77	1038	573.77	1102
	574.031	1046	574.031	1110
	574.292	1042	574.292	1110
	574.552	1036	574.552	1106
	574.813	1042	574.813	1106
	575.074	1048	575.074	1106
	575.334	1044	575.334	1108
	575.595	1040	575.595	1108
	575.856	1040	575.856	1120
	576.116	1040	576.116	1106
	576.377	1036	576.377	1128
	576.638	1044	576.638	1112
	576.898	1038	576.898	1110
	577.159	1046	577.159	1110
	577.42	1034	577.42	1110
	577.68	1038	577.68	1102
	577.941	1040	577.941	1112
	578.201	1040	578.201	1104
	578.462	1050	578.462	1104
	578.723	1052	578.723	1104
	578.983	1038	578.983	1120
	579.244	1052	579.244	1098
	579.504	1032	579.504	1116
	579.765	1038	579.765	1106
	580.025	1040	580.025	1110
	580.286	1044	580.286	1102
	580.546	1042	580.546	1124
	580.807	1040	580.807	1102
	581.068	1040	581.068	1104
	581.328	1034	581.328	1104
	581.589	1036	581.589	1098
	581.849	1030	581.849	1126
	582.11	1036	582.11	1116
	582.37	1038	582.37	1108
	582.631	1036	582.631	1120
	582.891	1042	582.891	1096
	583.151	1052	583.151	1118
	583.412	1032	583.412	1110
	583.672	1032	583.672	1104
	583.933	1038	583.933	1108
	584.193	1048	584.193	1108
	584.454	1042	584.454	1116
	584.714	1048	584.714	1112
	584.975	1048	584.975	1104
	585.235	1038	585.235	1104
	585.495	1046	585.495	1110
	585.756	1042	585.756	1112
	586.016	1040	586.016	1094
	586.277	1038	586.277	1114
	586.537	1038	586.537	1104
	586.797	1040	586.797	1120
	587.058	1036	587.058	1122
	587.318	1044	587.318	1102
	587.578	1038	587.578	1104
	587.839	1048	587.839	1110
	588.099	1042	588.099	1108
	588.359	1032	588.359	1110
	588.62	1026	588.62	1112
	588.88	1040	588.88	1106
	589.14	1038	589.14	1108
	589.401	1034	589.401	1120
	589.661	1040	589.661	1102
	589.921	1040	589.921	1106
	590.181	1034	590.181	1102
	590.442	1044	590.442	1110
	590.702	1034	590.702	1118
	590.962	1050	590.962	1118
	591.223	1046	591.223	1106
	591.483	1032	591.483	1114
	591.743	1032	591.743	1114
	592.003	1042	592.003	1110
	592.263	1038	592.263	1124
	592.524	1042	592.524	1118
	592.784	1044	592.784	1092
	593.044	1052	593.044	1104
	593.304	1034	593.304	1108
	593.564	1042	593.564	1080
	593.825	1040	593.825	1104
	594.085	1034	594.085	1106
	594.345	1042	594.345	1108
	594.605	1044	594.605	1100
	594.865	1034	594.865	1124
	595.125	1044	595.125	1124
	595.386	1038	595.386	1102
	595.646	1042	595.646	1106
	595.906	1038	595.906	1088
	596.166	1040	596.166	1094
	596.426	1036	596.426	1094
	596.686	1048	596.686	1106
	596.946	1030	596.946	1102
	597.206	1038	597.206	1104
	597.466	1042	597.466	1102
	597.726	1040	597.726	1106
	597.987	1040	597.987	1110
	598.247	1040	598.247	1094
	598.507	1036	598.507	1088
	598.767	1052	598.767	1100
	599.027	1040	599.027	1104
	599.287	1034	599.287	1104
	599.547	1046	599.547	1106
	599.807	1040	599.807	1096
	600.067	1040	600.067	1106
	600.327	1042	600.327	1116
	600.587	1038	600.587	1102
	600.847	1044	600.847	1116
	601.107	1026	601.107	1116
	601.367	1038	601.367	1112
	601.627	1046	601.627	1102
	601.887	1032	601.887	1120
	602.147	1036	602.147	1098
	602.407	1044	602.407	1096
	602.666	1044	602.666	1096
	602.926	1034	602.926	1116
	603.186	1040	603.186	1102
	603.446	1046	603.446	1108
	603.706	1042	603.706	1104
	603.966	1040	603.966	1116
	604.226	1032	604.226	1118
	604.486	1036	604.486	1108
	604.746	1044	604.746	1114
	605.006	1038	605.006	1122
	605.265	1054	605.265	1114
	605.525	1042	605.525	1098
	605.785	1046	605.785	1116
	606.045	1034	606.045	1118
	606.305	1050	606.305	1118
	606.565	1034	606.565	1100
	606.824	1040	606.824	1092
	607.084	1030	607.084	1116
	607.344	1034	607.344	1110
	607.604	1046	607.604	1112
	607.864	1032	607.864	1106
	608.123	1044	608.123	1106
	608.383	1048	608.383	1108
	608.643	1038	608.643	1086
	608.903	1042	608.903	1114
	609.162	1042	609.162	1098
	609.422	1032	609.422	1108
	609.682	1042	609.682	1110
	609.942	1036	609.942	1108
	610.201	1038	610.201	1106
	610.461	1048	610.461	1116
	610.721	1046	610.721	1114
	610.98	1048	610.98	1116
	611.24	1030	611.24	1128
	611.5	1038	611.5	1100
	611.76	1038	611.76	1098
	612.019	1040	612.019	1112
	612.279	1034	612.279	1108
	612.539	1038	612.539	1112
	612.798	1036	612.798	1114
	613.058	1036	613.058	1104
	613.317	1040	613.317	1102
	613.577	1046	613.577	1110
	613.837	1040	613.837	1110
	614.096	1042	614.096	1114
	614.356	1054	614.356	1114
	614.615	1036	614.615	1110
	614.875	1032	614.875	1118
	615.135	1038	615.135	1106
	615.394	1048	615.394	1106
	615.654	1038	615.654	1112
	615.913	1032	615.913	1096
	616.173	1034	616.173	1100
	616.432	1038	616.432	1120
	616.692	1048	616.692	1108
	616.951	1040	616.951	1116
	617.211	1036	617.211	1116
	617.47	1042	617.47	1114
	617.73	1034	617.73	1122
	617.989	1038	617.989	1110
	618.249	1040	618.249	1106
	618.508	1040	618.508	1130
	618.768	1040	618.768	1112
	619.027	1054	619.027	1108
	619.287	1032	619.287	1122
	619.546	1036	619.546	1102
	619.806	1032	619.806	1122
	620.065	1050	620.065	1120
	620.325	1046	620.325	1112
	620.584	1034	620.584	1098
	620.843	1042	620.843	1128
	621.103	1048	621.103	1120
	621.362	1054	621.362	1104
	621.622	1054	621.622	1124
	621.881	1030	621.881	1108
	622.14	1056	622.14	1118
	622.4	1036	622.4	1126
	622.659	1038	622.659	1120
	622.918	1048	622.918	1124
	623.178	1052	623.178	1124
	623.437	1032	623.437	1120
	623.696	1046	623.696	1116
	623.956	1054	623.956	1112
	624.215	1042	624.215	1110
	624.474	1050	624.474	1108
	624.734	1040	624.734	1110
	624.993	1042	624.993	1116
	625.252	1044	625.252	1112
	625.511	1042	625.511	1126
	625.771	1030	625.771	1136
	626.03	1052	626.03	1124
	626.289	1048	626.289	1118

## Sheet: Figure 3c
	800	0.01614
	799	0.01539
	798	0.01639
	797	0.01599
	796	0.01669
	795	0.01619
	794	0.01812
	793	0.01511
	792	0.01483
	791	0.01575
	790	0.01636
	789	0.01478
	788	0.01732
	787	0.01504
	786	0.01706
	785	0.01368
	784	0.01586
	783	0.01596
	782	0.01739
	781	0.0159
	780	0.01654
	779	0.01412
	778	0.01986
	777	0.01522
	776	0.01544
	775	0.02078
	774	0.01827
	773	0.01683
	772	0.01611
	771	0.01858
	770	0.01695
	769	0.01787
	768	0.01691
	767	0.01725
	766	0.01718
	765	0.01603
	764	0.01723
	763	0.0171
	762	0.01764
	761	0.01827
	760	0.01755
	759	0.01631
	758	0.01579
	757	0.01668
	756	0.01934
	755	0.01807
	754	0.01795
	753	0.01757
	752	0.01903
	751	0.01803
	750	0.01836
	749	0.01863
	748	0.01658
	747	0.01808
	746	0.01966
	745	0.01767
	744	0.01872
	743	0.01852
	742	0.0169
	741	0.01864
	740	0.01771
	739	0.01795
	738	0.01837
	737	0.01962
	736	0.01894
	735	0.01952
	734	0.01888
	733	0.01902
	732	0.01851
	731	0.01784
	730	0.01899
	729	0.02032
	728	0.01851
	727	0.01985
	726	0.01918
	725	0.01897
	724	0.01979
	723	0.01878
	722	0.01827
	721	0.0194
	720	0.01922
	719	0.01929
	718	0.0201
	717	0.02023
	716	0.01963
	715	0.01928
	714	0.02059
	713	0.02036
	712	0.01957
	711	0.02028
	710	0.02097
	709	0.02102
	708	0.02022
	707	0.02044
	706	0.02103
	705	0.02119
	704	0.02183
	703	0.01993
	702	0.01962
	701	0.02052
	700	0.02113
	699	0.02134
	698	0.02089
	697	0.02097
	696	0.02152
	695	0.02074
	694	0.02095
	693	0.02087
	692	0.02148
	691	0.02127
	690	0.02197
	689	0.02153
	688	0.02153
	687	0.02175
	686	0.02174
	685	0.0223
	684	0.02223
	683	0.02166
	682	0.02269
	681	0.0219
	680	0.02222
	679	0.02256
	678	0.02243
	677	0.02289
	676	0.02297
	675	0.02239
	674	0.02249
	673	0.02279
	672	0.02298
	671	0.02312
	670	0.02348
	669	0.02343
	668	0.02286
	667	0.02348
	666	0.02358
	665	0.02276
	664	0.02364
	663	0.0234
	662	0.0229
	661	0.02391
	660	0.0242
	659	0.02331
	658	0.02413
	657	0.02434
	656	0.02454
	655	0.02426
	654	0.02438
	653	0.0244
	652	0.02592
	651	0.02415
	650	0.02386
	649	0.02417
	648	0.02541
	647	0.02481
	646	0.02497
	645	0.02434
	644	0.02542
	643	0.02583
	642	0.02509
	641	0.0252
	640	0.02569
	639	0.0262
	638	0.02672
	637	0.0247
	636	0.02613
	635	0.02661
	634	0.02557
	633	0.02581
	632	0.02601
	631	0.02587
	630	0.02584
	629	0.02622
	628	0.02643
	627	0.02699
	626	0.02708
	625	0.02696
	624	0.02741
	623	0.02762
	622	0.02712
	621	0.02693
	620	0.02663
	619	0.02705
	618	0.02772
	617	0.02761
	616	0.0278
	615	0.02783
	614	0.02801
	613	0.0279
	612	0.02759
	611	0.02864
	610	0.0279
	609	0.02868
	608	0.02875
	607	0.02856
	606	0.02856
	605	0.0293
	604	0.02842
	603	0.02945
	602	0.02891
	601	0.02994
	600	0.02979
	599	0.02974
	598	0.0293
	597	0.03002
	596	0.03071
	595	0.03099
	594	0.03111
	593	0.03022
	592	0.03052
	591	0.0309
	590	0.03087
	589	0.03021
	588	0.03102
	587	0.03061
	586	0.03071
	585	0.03126
	584	0.03145
	583	0.03084
	582	0.03186
	581	0.03149
	580	0.03191
	579	0.03257
	578	0.03179
	577	0.03222
	576	0.03271
	575	0.03222
	574	0.03278
	573	0.03289
	572	0.03246
	571	0.03287
	570	0.03301
	569	0.03285
	568	0.0329
	567	0.03344
	566	0.03422
	565	0.03461
	564	0.03384
	563	0.03398
	562	0.0342
	561	0.03477
	560	0.03449
	559	0.03455
	558	0.03517
	557	0.03498
	556	0.03524
	555	0.03461
	554	0.03584
	553	0.03569
	552	0.03624
	551	0.03582
	550	0.03624
	549	0.0359
	548	0.03614
	547	0.0362
	546	0.03642
	545	0.03676
	544	0.03721
	543	0.03705
	542	0.0378
	541	0.03786
	540	0.03764
	539	0.03787
	538	0.0382
	537	0.03812
	536	0.03838
	535	0.03866
	534	0.03875
	533	0.03907
	532	0.03922
	531	0.03941
	530	0.03954
	529	0.04002
	528	0.04019
	527	0.04013
	526	0.04011
	525	0.04072
	524	0.04052
	523	0.04031
	522	0.04077
	521	0.04127
	520	0.04172
	519	0.04181
	518	0.0422
	517	0.04196
	516	0.04217
	515	0.04245
	514	0.04237
	513	0.04246
	512	0.04275
	511	0.04337
	510	0.04338
	509	0.04389
	508	0.04378
	507	0.04454
	506	0.0448
	505	0.04457
	504	0.04521
	503	0.0456
	502	0.04533
	501	0.0457
	500	0.04649
	499	0.04641
	498	0.04679
	497	0.04693
	496	0.04739
	495	0.04811
	494	0.04831
	493	0.04845
	492	0.04938
	491	0.0493
	490	0.04957
	489	0.0507
	488	0.05094
	487	0.05195
	486	0.05226
	485	0.05301
	484	0.05414
	483	0.05468
	482	0.05535
	481	0.05626
	480	0.05735
	479	0.05826
	478	0.05939
	477	0.06074
	476	0.06223
	475	0.06431
	474	0.06505
	473	0.06645
	472	0.06777
	471	0.0694
	470	0.07125
	469	0.07275
	468	0.07406
	467	0.07538
	466	0.07707
	465	0.07885
	464	0.08051
	463	0.08181
	462	0.08321
	461	0.08531
	460	0.08661
	459	0.0875
	458	0.08938
	457	0.09061
	456	0.09207
	455	0.09312
	454	0.09466
	453	0.09587
	452	0.09722
	451	0.09807
	450	0.10026
	449	0.10158
	448	0.10253
	447	0.10412
	446	0.10546
	445	0.10695
	444	0.10773
	443	0.10873
	442	0.10956
	441	0.1101
	440	0.11085
	439	0.11136
	438	0.11217
	437	0.11278
	436	0.11328
	435	0.11432
	434	0.11528
	433	0.11606
	432	0.11755
	431	0.11867
	430	0.12063
	429	0.12294
	428	0.12474
	427	0.12835
	426	0.13099
	425	0.13541
	424	0.14091
	423	0.14658
	422	0.15337
	421	0.16013
	420	0.16647
	419	0.17147
	418	0.17424
	417	0.17524
	416	0.17413
	415	0.17136
	414	0.16846
	413	0.16466
	412	0.16098
	411	0.1581
	410	0.15558
	409	0.15243
	408	0.15093
	407	0.14996
	406	0.14969
	405	0.14917
	404	0.14946
	403	0.15056
	402	0.15162
	401	0.15393
	400	0.15757
	399	0.16153
	398	0.16832
	397	0.17611
	396	0.18641
	395	0.1994
	394	0.21057
	393	0.22292
	392	0.23167
	391	0.23649
	390	0.23843
	389	0.23598
	388	0.23146
	387	0.22574
	386	0.21839
	385	0.21235
	384	0.20555
	383	0.19974
	382	0.19464
	381	0.19051
	380	0.18694
	379	0.18337
	378	0.18077
	377	0.17868
	376	0.17796
	375	0.17619
	374	0.17524
	373	0.17447
	372	0.17364
	371	0.17394
	370	0.17312
	369	0.17416
	368	0.17377
	367	0.17397
	366	0.17403
	365	0.1751
	364	0.17495
	363	0.17619
	362	0.17684
	361	0.17764
	360	0.17871
	359	0.18031
	358	0.18092
	357	0.18182
	356	0.18302
	355	0.18465
	354	0.18606
	353	0.18738
	352	0.19001
	351	0.19071
	350	0.19201
	349	0.19408
	348	0.1947
	347	0.19608
	346	0.19807
	345	0.19996
	344	0.20044
	343	0.20318
	342	0.20458
	341	0.20558
	340	0.20743
	339	0.20933
	338	0.21077
	337	0.21257
	336	0.21491
	335	0.21648
	334	0.21828
	333	0.22044
	332	0.22288
	331	0.22422
	330	0.22781
	329	0.23029
	328	0.23324
	327	0.23626
	326	0.23956
	325	0.24338
	324	0.24616
	323	0.2508
	322	0.25498
	321	0.25997
	320	0.26566
	319	0.27065
	318	0.2778
	317	0.28472
	316	0.29073
	315	0.29682
	314	0.30361
	313	0.30879
	312	0.31391
	311	0.31933
	310	0.32284
	309	0.32575
	308	0.32944
	307	0.33143
	306	0.33492
	305	0.33692
	304	0.33954
	303	0.34223
	302	0.34562
	301	0.34932
	300	0.35244

## Sheet: Figure 3d
	771.698	-4.384e-05	-7.72e-05	-0.0001197	-5.293e-05	-0.00011303	-0.00015276	-3.361e-05
	771.098	-0.00010318	-0.00017653	-4.29e-06	-0.00012736	-0.00015635	-0.0001485	-5.509e-05
	770.499	-8.049e-05	-6.688e-05	-1.797e-05	-4.135e-05	-1.539e-05	-0.00010463	1.835e-05
	769.9	-9.359e-05	-6.574e-05	-3.255e-05	-5.357e-05	-4.571e-05	-7.429e-05	-6.35e-06
	769.3	-7.964e-05	-0.00012961	-5.327e-05	-3.5e-06	-4.734e-05	-8.813e-05	-3.002e-05
	768.701	-2.093e-05	3.44e-06	-6.678e-05	-6.88e-05	-7.862e-05	-0.0001243	7.11e-06
	768.102	-0.00014725	-0.00014713	-6.999e-05	-0.00011038	-3.739e-05	-3.265e-05	-5.795e-05
	767.502	-4.498e-05	-6.552e-05	-0.00010858	-3.185e-05	-8.445e-05	-0.00014983	-7.508e-05
	766.903	-0.0001051	-0.00010464	4.874e-05	-8.246e-05	-9.576e-05	-0.00010742	-5.082e-05
	766.304	-0.00016443	-9.428e-05	-1.634e-05	-5.256e-05	-0.00019102	-6.845e-05	-8.553e-05
	765.705	-8.407e-05	-0.00014977	8.623e-05	-0.00017306	-4.344e-05	-7.339e-05	-4.03e-05
	765.105	1.964e-05	-5.173e-05	-4.296e-05	-7.122e-05	-0.00011163	4.7e-06	7.031e-05
	764.506	-0.00011097	-9.704e-05	-5.003e-05	-0.00012527	-0.00010597	-0.00011291	-6.357e-05
	763.907	-0.00014817	-0.00015265	-3.336e-05	-0.00010353	-9.775e-05	-0.00011941	-0.00010351
	763.307	-9.932e-05	-0.00014864	1.097e-05	-0.00013212	-5.918e-05	-2.011e-05	1.928e-05
	762.708	-7.277e-05	-0.00014656	-3.151e-05	4.923e-05	9.12e-06	-2.963e-05	-2.908e-05
	762.109	-3.67e-05	-0.00010641	-0.00012238	-0.00012429	-6.713e-05	-0.00011171	-5.388e-05
	761.509	-0.00016853	-0.00010808	-5.841e-05	-7.297e-05	1.132e-05	-0.00016293	4.7e-06
	760.91	-0.00011477	-0.00012071	-5.475e-05	-8.962e-05	-0.00016145	8.811e-05	-1.479e-05
	760.311	-0.00014287	-0.00010047	4.28e-06	-5.006e-05	-0.00011472	-5.726e-05	-3.492e-05
	759.712	9.25e-06	-9.255e-05	-3.185e-05	-0.00012411	-7.466e-05	-2.84e-05	-6.85e-06
	759.112	-0.00015351	-6.281e-05	-5.92e-05	-0.00014591	-0.00017921	-0.00012798	-8.925e-05
	758.513	-6.956e-05	-6.801e-05	3.422e-05	-0.00010282	-0.00017781	-1.44e-05	-7.28e-06
	757.914	-0.00010645	-8.53e-06	-5.692e-05	-5.08e-05	-7.62e-06	-1.277e-05	4.689e-05
	757.314	-2.392e-05	-6.924e-05	-2.687e-05	-6.379e-05	-8.202e-05	-3.34e-05	-1.248e-05
	756.715	-8.939e-05	-0.0001499	1.148e-05	-0.0001182	-0.00016019	-0.00016121	-5.253e-05
	756.116	-3.891e-05	-0.00014405	3.674e-05	5.03e-06	-5.204e-05	-3.689e-05	-7.65e-05
	755.516	7.56e-06	-2.914e-05	2.555e-05	-7.957e-05	-5.39e-05	-9.948e-05	-4.131e-05
	754.917	-2.398e-05	-0.00011088	-1.157e-05	-5.379e-05	-6.17e-05	-4.138e-05	-2.846e-05
	754.318	-0.00015636	-0.00012686	-1.393e-05	-3.368e-05	-4.904e-05	-6.921e-05	-2.937e-05
	753.719	-0.00014253	-8.388e-05	-3.163e-05	-0.000166	-4.052e-05	-5.171e-05	-7.67e-06
	753.119	-1.943e-05	-9.158e-05	1.214e-05	-0.00013298	-6.03e-06	-9.151e-05	2.701e-05
	752.52	-2.597e-05	-4.756e-05	-9.949e-05	-5.006e-05	-1.295e-05	-5.098e-05	-9.076e-05
	751.921	-7.673e-05	-8.388e-05	5.802e-05	-0.00010354	-0.0001089	-5.713e-05	-0.00012237
	751.321	-4.907e-05	-7.869e-05	-2.819e-05	9.21e-06	1.615e-05	-3.661e-05	-2.559e-05
	750.722	2.46e-05	6.43e-06	8.862e-05	-3.096e-05	-2.738e-05	-4.795e-05	-2.119e-05
	750.123	-3.85e-05	7.409e-05	0.00012961	-5.008e-05	4.474e-05	-6.552e-05	5.399e-05
	749.523	-6.972e-05	3.809e-05	0.00022843	-0.00012661	9.999e-05	-5.098e-05	-2.01e-05
	748.924	-0.00012074	0.00014059	0.00031856	-8.288e-05	0.00013484	-9.655e-05	-1.46e-06
	748.325	-9.919e-05	0.00018116	0.00037343	-7.42e-05	0.00015782	-6.263e-05	1.055e-05
	747.726	-0.00013542	0.00017394	0.00036461	-0.0001322	0.0001229	-0.00010364	-4.4e-05
	747.126	-0.00022105	0.00010703	0.00030316	-0.00018916	8.085e-05	-0.00017747	-0.0001309
	746.527	-0.00017319	0.00013304	0.00030754	-0.00014327	9.825e-05	-0.00014438	-0.00012204
	745.928	-0.00014036	0.00017038	0.00033071	-0.00011855	0.00012603	-0.00011271	-0.00012794
	745.328	-0.0001924	0.00012882	0.00029172	-0.00017223	9.152e-05	-0.00015276	-0.0001593
	744.729	-0.00017255	0.00018358	0.00034592	-0.00014152	0.00013413	-0.00012392	-0.0001216
	744.13	-0.00012673	0.00021518	0.00036954	-0.00011189	0.00016293	-8.608e-05	-9.497e-05
	743.53	-5.697e-05	0.00027501	0.00042411	-5.77e-05	0.00021896	2.5e-06	-3.389e-05
	742.931	-2.047e-05	0.00023206	0.00033877	-3.518e-05	0.00013256	6.152e-05	-2.342e-05
	742.332	-3.256e-05	0.00018925	0.00023272	-1.937e-05	7.463e-05	5.999e-05	-4.111e-05
	741.733	-3.3e-05	0.00018848	0.00020407	1e-07	6.58e-05	6.297e-05	-3.147e-05
	741.133	-3.241e-05	0.0001961	0.00023234	-1.423e-05	7.684e-05	6.724e-05	-4.063e-05
	740.534	-3.266e-05	0.00021737	0.00030431	-5.079e-05	0.00011061	5.997e-05	-4.615e-05
	739.935	-4.427e-05	0.00022745	0.00035341	-7.311e-05	0.00014414	3.745e-05	-5.781e-05
	739.335	-2.849e-05	0.00027774	0.00043373	-6.427e-05	0.00021562	3.938e-05	-5.413e-05
	738.736	4.04e-06	0.00033498	0.00050821	-3.487e-05	0.00027073	7.764e-05	-1.89e-06
	738.137	-2.735e-05	0.00032023	0.00048734	-4.591e-05	0.00026022	5.632e-05	-3.03e-06
	737.537	1.322e-05	0.00035466	0.00054144	-2.214e-05	0.00029636	9.249e-05	1.692e-05
	736.938	5.79e-06	0.00035037	0.000536	-2.123e-05	0.0003032	7.321e-05	6.31e-06
	736.339	-5.498e-05	0.00029522	0.00046368	-6.519e-05	0.00024138	2.234e-05	-4.743e-05
	735.74	-3.137e-05	0.00033868	0.00050911	-4.013e-05	0.00029203	5.427e-05	9.55e-06
	735.14	-5.644e-05	0.00031621	0.00048577	-6.934e-05	0.00026287	2.005e-05	-1.67e-05
	734.541	-6.89e-06	0.00036841	0.00055098	-1.298e-05	0.00030838	7.63e-05	4.99e-05
	733.942	-1.911e-05	0.00037035	0.00055303	-2.086e-05	0.00032348	7.257e-05	5.128e-05
	733.342	-1.538e-05	0.00037761	0.00054928	-1.704e-05	0.00031864	6.971e-05	6.808e-05
	732.743	3.47e-06	0.00039924	0.00057511	-5.12e-06	0.00034601	9.193e-05	9.791e-05
	732.144	1.512e-05	0.00041472	0.00058599	4.1e-06	0.00035613	9.544e-05	0.00011354
	731.544	-1.152e-05	0.000376	0.00053375	-1.32e-05	0.00032152	5.989e-05	8.186e-05
	730.945	-3.656e-05	0.00034201	0.00050215	-3.531e-05	0.00028474	3.205e-05	5.791e-05
	730.346	-6.377e-05	0.00032018	0.00047043	-4.588e-05	0.00025082	1.517e-05	4.622e-05
	729.747	-4.509e-05	0.00034115	0.00049599	-4.674e-05	0.00027945	2.758e-05	6.101e-05
	729.147	-5.058e-05	0.00031387	0.0004621	-4.977e-05	0.00026037	1.498e-05	6.726e-05
	728.548	-4.476e-05	0.00031185	0.00044872	-2.814e-05	0.00024878	2.539e-05	9.36e-05
	727.949	-5.279e-05	0.00029951	0.00042874	-3.849e-05	0.00023843	1.172e-05	9.172e-05
	727.349	-4.524e-05	0.00030414	0.00043859	-4.027e-05	0.00024099	1.229e-05	8.898e-05
	726.75	-6.961e-05	0.00026	0.00038905	-6.374e-05	0.00020544	-2.275e-05	4.401e-05
	726.151	-9.694e-05	0.00021493	0.00033769	-7.414e-05	0.00015721	-5.504e-05	-1.3e-06
	725.551	-0.00010289	0.00019632	0.00030507	-8.357e-05	0.00013515	-6.847e-05	-1.356e-05
	724.952	-9.748e-05	0.0001845	0.00027934	-7.46e-05	0.00011906	-6.829e-05	-2.214e-05
	724.353	-0.0001234	0.00015072	0.0002342	-8.413e-05	9.744e-05	-9.272e-05	-5.732e-05
	723.754	-0.00015191	0.00011326	0.00019543	-0.00011583	4.971e-05	-0.00014046	-0.0001137
	723.154	-0.00011975	0.00014684	0.00022938	-8.15e-05	9.25e-05	-0.00010973	-7.866e-05
	722.555	-0.00013018	0.0001234	0.00020685	-9.387e-05	7.02e-05	-0.00012877	-0.00011608
	721.956	-0.00014031	0.00011829	0.00020613	-0.00011063	6.548e-05	-0.00013572	-0.00013782
	721.356	-9.72e-05	0.00015087	0.00024801	-7.682e-05	9.987e-05	-9.95e-05	-9.698e-05
	720.757	-7.116e-05	0.00016853	0.00025924	-4.905e-05	0.00011897	-7.783e-05	-8.645e-05
	720.158	-9.032e-05	0.00012639	0.00020845	-6.698e-05	8.767e-05	-0.00010831	-0.00011994
	719.558	-9.736e-05	0.00013033	0.00021608	-6.41e-05	8.215e-05	-0.00010263	-0.00012414
	718.959	-8.228e-05	0.00014689	0.00024055	-6.4e-05	9.71e-05	-0.00010799	-0.00013572
	718.36	-6.704e-05	0.00016113	0.00025497	-5.245e-05	0.00012347	-8.22e-05	-0.00013243
	717.761	-7.563e-05	0.00014275	0.00023249	-5.798e-05	0.00010272	-0.0001055	-0.00016201
	717.161	-8.093e-05	0.00014647	0.00023506	-6.822e-05	0.00010535	-0.00010886	-0.00015034
	716.562	-6.576e-05	0.00014941	0.00024814	-5.335e-05	0.00011439	-0.00010267	-0.00017923
	715.963	-5.925e-05	0.00016156	0.0002672	-4.374e-05	0.00013845	-9.234e-05	-0.00017412
	715.363	1.797e-05	0.00024754	0.00036302	1.775e-05	0.00022615	-2.046e-05	-0.00010622
	714.764	3.357e-05	0.0002675	0.0003768	3.067e-05	0.00023512	-3.8e-07	-4.756e-05
	714.165	3.491e-05	0.00025202	0.00036951	2.883e-05	0.00022304	-1.277e-05	-8.099e-05
	713.565	4.8e-07	0.00022959	0.00033161	2.01e-06	0.00019384	-3.295e-05	-0.00011525
	712.966	2.027e-05	0.00025529	0.00035742	1.075e-05	0.00021366	-4.69e-06	-8.646e-05
	712.367	4.025e-05	0.0002732	0.00039361	2.962e-05	0.00024525	1.89e-05	-7.017e-05
	711.768	9.357e-05	0.00032319	0.00045405	6.366e-05	0.00029877	6.685e-05	-2.567e-05
	711.168	9.974e-05	0.00032625	0.00044905	7.523e-05	0.00031382	7.315e-05	5.18e-06
	710.569	3.09e-05	0.00026952	0.00038862	2.112e-05	0.00023623	1.343e-05	-6.387e-05
	709.97	1.765e-05	0.00025508	0.00037677	3.72e-06	0.00022636	-3.6e-07	-6.602e-05
	709.37	4.794e-05	0.00027838	0.00040326	3.395e-05	0.00025103	1.846e-05	-4.681e-05
	708.771	4.319e-05	0.00027686	0.00040607	3.567e-05	0.00025637	2.977e-05	-1.902e-05
	708.172	6.35e-05	0.00031297	0.0004185	4.761e-05	0.00027712	5.337e-05	2.255e-05
	707.572	0.0001046	0.00034712	0.00045867	9.411e-05	0.000318	9.885e-05	6.82e-05
	706.973	7.004e-05	0.00030187	0.00041813	6.28e-05	0.00026913	6.122e-05	3.083e-05
	706.374	5.638e-05	0.00027402	0.00041074	5.538e-05	0.00025193	4.037e-05	1.734e-05
	705.775	4.818e-05	0.0002677	0.00037905	4.215e-05	0.00022947	2.701e-05	-3.58e-06
	705.175	6.86e-05	0.00028988	0.00040992	5.934e-05	0.0002535	5.48e-05	1.333e-05
	704.576	6.527e-05	0.00029215	0.00039567	4.937e-05	0.00025247	5.444e-05	2.506e-05
	703.977	8.175e-05	0.00030379	0.00041364	6.925e-05	0.0002658	5.933e-05	3.414e-05
	703.377	8.222e-05	0.00030119	0.00041392	7.267e-05	0.00026682	6.938e-05	4.542e-05
	702.778	7.477e-05	0.00027447	0.00038668	5.849e-05	0.00024071	5.231e-05	1.658e-05
	702.179	4.444e-05	0.00025286	0.00036094	4.757e-05	0.00022667	3.754e-05	1.669e-05
	701.579	3.199e-05	0.00023858	0.00033681	2.601e-05	0.00019864	2.057e-05	-5.44e-06
	700.98	7.477e-05	0.00027247	0.0003769	5.71e-05	0.00023656	4.933e-05	1.785e-05
	700.381	5.413e-05	0.00026155	0.00035826	5.916e-05	0.00023	3.893e-05	1.1e-07
	699.782	0.00010124	0.0002984	0.0003997	9.142e-05	0.0002667	7.563e-05	3.055e-05
	699.182	9.689e-05	0.00029908	0.00039636	8.315e-05	0.00025475	7.434e-05	2.376e-05
	698.583	0.00010224	0.00028985	0.00040466	8.678e-05	0.00027181	7.895e-05	3.031e-05
	697.984	8.381e-05	0.00026824	0.0003663	6.721e-05	0.0002366	4.702e-05	1.55e-06
	697.384	7.131e-05	0.00025679	0.00035632	5.814e-05	0.00021925	3.193e-05	-9.25e-06
	696.785	8.612e-05	0.00027095	0.00037239	6.938e-05	0.00023543	4.437e-05	3.32e-06
	696.186	0.00012453	0.00033031	0.00041973	0.00010905	0.00028727	9.661e-05	4.066e-05
	695.586	0.00010252	0.00028616	0.00039066	7.575e-05	0.000233	5.381e-05	-3.04e-06
	694.987	0.00011091	0.00028601	0.00039099	9e-05	0.00026408	7.518e-05	1.396e-05
	694.388	9.821e-05	0.00028801	0.00039321	8.743e-05	0.00025601	5.854e-05	7.65e-06
	693.789	0.00014621	0.00033951	0.00043844	0.00012727	0.00030886	0.00010147	5.697e-05
	693.189	0.00011685	0.00030565	0.00039851	0.00011065	0.00026989	7.421e-05	1.89e-05
	692.59	0.00011541	0.00030894	0.00040529	0.00011427	0.00027236	9.486e-05	3.887e-05
	691.991	0.0001559	0.00034051	0.00043619	0.00014255	0.0002976	0.00011579	6.537e-05
	691.391	0.00013023	0.00031463	0.00041181	0.00011863	0.00027928	8.88e-05	3.216e-05
	690.792	0.00013163	0.00032549	0.00042384	0.00011539	0.00028791	8.542e-05	4.668e-05
	690.193	0.00012768	0.00030583	0.00040433	0.00010269	0.00026408	7.622e-05	2.23e-05
	689.593	0.00015324	0.00034305	0.00044994	0.00013039	0.00030987	0.00011864	6.651e-05
	688.994	0.00013571	0.00033929	0.00042621	0.00012473	0.00029134	9.521e-05	4.872e-05
	688.395	0.00013092	0.00030616	0.00039177	0.00011623	0.00027451	7.948e-05	5.826e-05
	687.796	0.00013143	0.00031691	0.00041083	0.00010306	0.00027544	8.637e-05	3.006e-05
	687.196	0.00012129	0.00030126	0.0003924	0.00011198	0.00026062	7.41e-05	3.523e-05
	686.597	0.00012122	0.00030097	0.00039017	0.00011324	0.00026067	8.013e-05	3.681e-05
	685.998	0.00013416	0.00032759	0.00041572	0.0001202	0.00028185	0.00011126	6.086e-05
	685.398	0.00015071	0.00032241	0.00041818	0.00013068	0.00029036	0.00011058	6.927e-05
	684.799	0.00015759	0.00033274	0.00042786	0.00013818	0.00029941	0.00011772	7.31e-05
	684.2	0.00014103	0.00031105	0.00040822	0.00014209	0.00028335	0.00011169	8.369e-05
	683.6	0.00013107	0.00030263	0.00039504	0.00013128	0.00027592	0.00010403	6.87e-05
	683.001	0.00013985	0.00032117	0.00041111	0.00012957	0.00028642	0.00010571	8.857e-05
	682.402	0.00014453	0.00033195	0.00042756	0.00013239	0.00029182	0.00011986	9.785e-05
	681.803	0.00014811	0.00032665	0.0004132	0.00012442	0.00028042	0.00010734	9.225e-05
	681.203	0.0001474	0.00032514	0.00042693	0.00013141	0.00029345	0.00011944	9.382e-05
	680.604	0.00016551	0.00034306	0.0004304	0.00014387	0.000298	0.00011616	0.00011276
	680.005	0.00015098	0.00031659	0.0004197	0.00013471	0.00029139	0.0001034	8.714e-05
	679.405	0.00015315	0.00031865	0.00040726	0.0001325	0.00027152	0.00010138	9.363e-05
	678.806	0.00015121	0.00031309	0.00039013	0.00014351	0.00026461	0.0001023	7.75e-05
	678.207	0.00015834	0.00031738	0.00040981	0.0001458	0.00029967	0.0001245	9.498e-05
	677.607	0.00015108	0.00033266	0.00041327	0.00013801	0.00027748	0.00011667	9.041e-05
	677.008	0.00017483	0.00034984	0.00044495	0.0001605	0.00030525	0.00014004	0.00012077
	676.409	0.00014992	0.00032813	0.00040919	0.00014762	0.00028109	0.00011013	9.286e-05
	675.81	0.00013367	0.00031218	0.00038525	0.00012916	0.00026149	9.571e-05	6.55e-05
	675.21	0.00015869	0.00032467	0.00040546	0.00015934	0.00028153	0.00010944	0.00010692
	674.611	0.00016642	0.00032114	0.00040391	0.00014505	0.00029737	0.00011532	0.0001128
	674.012	0.0001646	0.00030642	0.00038805	0.00014071	0.00026886	0.00010345	9.371e-05
	673.412	0.00016239	0.00030772	0.00039091	0.00014113	0.00026636	0.00010886	9.492e-05
	672.813	0.00018258	0.00033526	0.0004151	0.00017922	0.00029553	0.00013075	0.00012204
	672.214	0.0001453	0.000312	0.00039934	0.00013988	0.00027133	0.00010361	0.00010473
	671.614	0.00018344	0.00033408	0.00042518	0.00016216	0.00028868	0.0001251	0.00012306
	671.015	0.00017265	0.0003228	0.00040713	0.00015848	0.00027102	0.00011031	9.986e-05
	670.416	0.0001567	0.00031489	0.00038842	0.00015198	0.00026823	0.00010935	8.887e-05
	669.817	0.00015295	0.00028895	0.00036905	0.00013716	0.00026081	8.809e-05	7.481e-05
	669.217	0.00013679	0.00028563	0.00036015	0.00013227	0.00025037	8.292e-05	8.016e-05
	668.618	0.00017613	0.0003312	0.00040828	0.00016114	0.00028583	0.00011254	9.324e-05
	668.019	0.00018678	0.00034711	0.00042591	0.00018018	0.00030687	0.00013975	0.00012223
	667.419	0.00018417	0.00033437	0.00042773	0.00016711	0.00029361	0.00012523	0.00011986
	666.82	0.00019497	0.00034449	0.00042328	0.00018947	0.00030275	0.00013735	0.00012589
	666.221	0.0001855	0.00033564	0.00041148	0.00017916	0.00029634	0.00012799	0.0001179
	665.621	0.00020369	0.00035228	0.0004273	0.0001995	0.00032287	0.00015373	0.00014062
	665.022	0.00020846	0.00034731	0.00044287	0.00019537	0.00032104	0.0001461	0.00013107
	664.423	0.00021074	0.00035335	0.00044823	0.00020037	0.00032755	0.00015032	0.00015454
	663.824	0.00018068	0.00031923	0.00040782	0.00017231	0.00029847	0.00011842	0.00012728
	663.224	0.00017631	0.00030895	0.00040469	0.0001607	0.00028705	0.00010812	9.487e-05
	662.625	0.00018661	0.00032898	0.00042412	0.00016638	0.00028405	0.00011358	0.00011857
	662.026	0.00019697	0.00033424	0.00043528	0.00018812	0.00031726	0.00013553	0.00013472
	661.426	0.00019364	0.00034238	0.00042493	0.00018322	0.00031212	0.00013377	0.00013689
	660.827	0.00021371	0.00034904	0.00043797	0.00020678	0.00032182	0.00015131	0.00015574
	660.228	0.00020754	0.00034388	0.00042932	0.0001972	0.00031962	0.00014722	0.00015445
	659.628	0.00018604	0.00033944	0.00041705	0.00017568	0.00030521	0.00012639	0.00014357
	659.029	0.00016469	0.00030252	0.00038261	0.00014544	0.00026533	9.896e-05	0.00010289
	658.43	0.00019305	0.00033022	0.0004115	0.00018631	0.00029465	0.00014017	0.00014453
	657.831	0.00019847	0.00034499	0.00042113	0.0001959	0.00030481	0.00014132	0.00015128
	657.231	0.00017013	0.00031194	0.00038103	0.00016356	0.00026119	0.00010973	0.00012948
	656.632	0.00019213	0.00033421	0.00041077	0.00018205	0.00029406	0.00012497	0.00015108
	656.033	0.0001875	0.00031476	0.00038572	0.00018348	0.00027588	0.00011749	0.00013297
	655.433	0.00020812	0.00032444	0.00039084	0.00018362	0.00028134	0.0001247	0.00015076
	654.834	0.00018992	0.00031172	0.00037962	0.00019256	0.00027661	0.00012663	0.00014042
	654.235	0.00017568	0.00029947	0.00037795	0.00017184	0.00026976	0.00010888	0.00011545
	653.635	0.00019879	0.00034123	0.0004124	0.00019904	0.00030475	0.00013511	0.00016155
	653.036	0.00018804	0.00031338	0.00038893	0.00018167	0.00028063	0.00012615	0.00014554
	652.437	0.00018076	0.00030221	0.00038221	0.00016493	0.00027452	0.00011002	0.00012599
	651.838	0.00017163	0.00028721	0.00037283	0.00015985	0.00026016	8.728e-05	0.00011711
	651.238	0.0002002	0.00031248	0.00038499	0.00019104	0.00027747	0.0001185	0.00013573
	650.639	0.00024005	0.00035043	0.00042461	0.00022972	0.00032865	0.00016092	0.00017077
	650.04	0.00022772	0.00034404	0.00042353	0.00021056	0.0003108	0.00015316	0.00016601
	649.44	0.00020764	0.00032769	0.00040084	0.00020447	0.00030052	0.0001414	0.00014888
	648.841	0.0002066	0.00032816	0.00039619	0.00019975	0.00028942	0.00012866	0.00014219
	648.242	0.00022279	0.00032606	0.00040372	0.00020088	0.00030581	0.0001481	0.0001589
	647.642	0.0001978	0.00031708	0.0003909	0.00017398	0.00028154	0.00011708	0.00012612
	647.043	0.00017885	0.00030457	0.00037373	0.00016315	0.00026882	0.00010838	0.00012877
	646.444	0.00019555	0.00030838	0.00038289	0.00018213	0.00028557	0.00011384	0.0001319
	645.845	0.00021093	0.00032821	0.00040601	0.00020577	0.00029855	0.00013794	0.000159
	645.245	0.00020637	0.00031882	0.00040539	0.00020738	0.00030136	0.00012509	0.00015331
	644.646	0.00020921	0.00032361	0.00040266	0.00020567	0.00029726	0.0001376	0.00016771
	644.047	0.000199	0.00031788	0.00037865	0.00019749	0.00028619	0.00012497	0.00015943
	643.447	0.00019251	0.00029256	0.00037372	0.00018742	0.00027285	0.00011296	0.00013849
	642.848	0.00019697	0.00029727	0.00036904	0.00018743	0.00027204	0.00012271	0.00014199
	642.249	0.00018155	0.0002804	0.00034479	0.00017125	0.00025122	0.00010082	0.0001306
	641.649	0.0002301	0.00033474	0.00039976	0.00021528	0.00029601	0.00014521	0.00018476
	641.05	0.00020352	0.00031388	0.00037563	0.00019629	0.00028121	0.00012549	0.00016596
	640.451	0.00019903	0.00031057	0.00037196	0.00019652	0.00026224	0.00011917	0.00014676
	639.852	0.00022563	0.0003036	0.00037921	0.00021262	0.00027678	0.00013284	0.00016292
	639.252	0.00017838	0.00028175	0.00034129	0.00018046	0.00024461	9.438e-05	0.00012452
	638.653	0.00021384	0.00030035	0.00036677	0.00020476	0.00026698	0.0001214	0.0001573
	638.054	0.00017719	0.00027214	0.0003446	0.00017099	0.00023785	9.222e-05	0.00012262
	637.454	0.00016409	0.00025412	0.00031104	0.00015358	0.00021665	8.38e-05	0.00010114
	636.855	0.00017488	0.00026842	0.00033424	0.00018497	0.00024644	0.00010379	0.00013026
	636.256	0.00020886	0.00029496	0.00034739	0.00020365	0.00024915	0.00011814	0.00014355
	635.656	0.00018224	0.00026361	0.00033373	0.00018084	0.00024088	8.57e-05	0.00012391
	635.057	0.00021219	0.00028088	0.00034889	0.00019853	0.00027072	0.00011863	0.0001391
	634.458	0.00018605	0.00025233	0.00031002	0.00016329	0.00023071	9.156e-05	0.00011556
	633.859	0.00017917	0.00026687	0.00031082	0.00017335	0.00022126	8.514e-05	0.00010768
	633.259	0.00021356	0.00028823	0.0003495	0.00020413	0.0002625	0.00012245	0.00014274
	632.66	0.00019269	0.00026422	0.00032539	0.000172	0.00023773	8.954e-05	0.00011684
	632.061	0.00018552	0.00025273	0.00031206	0.00017327	0.00022917	9.251e-05	0.00011908
	631.461	0.00018553	0.00025062	0.00031242	0.00016762	0.00022062	8.611e-05	0.00010773
	630.862	0.00018351	0.00025577	0.00030856	0.00016795	0.00023526	9.641e-05	0.00011744
	630.263	0.00019532	0.00026302	0.00031377	0.00018147	0.00023852	0.00010589	0.00012999
	629.663	0.00020475	0.00026717	0.00032382	0.00019959	0.00024233	0.00011207	0.00014982
	629.064	0.00021045	0.00027193	0.00031928	0.00019865	0.00023541	0.00011081	0.00014908
	628.465	0.00016764	0.00022318	0.00027408	0.00016137	0.00020048	6.392e-05	9.805e-05
	627.866	0.00016926	0.00022731	0.0002848	0.00016431	0.00019942	7.584e-05	0.00010219
	627.266	0.00018223	0.00023904	0.00029889	0.00017688	0.00022133	9.252e-05	0.00011151
	626.667	0.00019563	0.00022836	0.00028055	0.00018038	0.00020987	8.216e-05	0.00012385
	626.068	0.00020976	0.00024662	0.00028416	0.00019174	0.00022542	9.918e-05	0.00013381
	625.468	0.0001352	0.00018492	0.0002238	0.00012277	0.00015768	3.188e-05	7.314e-05
	624.869	0.00014279	0.0001792	0.00021852	0.00013872	0.0001582	4.43e-05	7.805e-05
	624.27	0.00014577	0.00018666	0.00022874	0.0001387	0.0001574	3.512e-05	8.237e-05
	623.67	0.00017353	0.00021108	0.00025943	0.00016468	0.00018076	6.745e-05	0.00010354
	623.071	0.00016675	0.00020705	0.00025241	0.00016429	0.00017991	6.643e-05	9.847e-05
	622.472	0.00016188	0.00019052	0.00022481	0.00014319	0.00016019	3.585e-05	8.337e-05
	621.873	0.00015463	0.00018022	0.00022479	0.00014395	0.00015043	3.398e-05	7.424e-05
	621.273	0.00013558	0.00015948	0.00018564	0.00012094	0.00012774	1.566e-05	4.217e-05
	620.674	0.00012573	0.00013898	0.00018468	0.00011993	0.00011527	9.06e-06	4.999e-05
	620.075	0.0001661	0.00016542	0.00020239	0.00014245	0.00014671	5.022e-05	7.895e-05
	619.475	0.00016366	0.00017697	0.00022289	0.00015083	0.00015084	5.313e-05	7.031e-05
	618.876	0.00015517	0.0001691	0.00019263	0.00013963	0.00013498	4.246e-05	5.393e-05
	618.277	0.00016825	0.00017401	0.00019827	0.00014376	0.00014382	4.622e-05	7.142e-05
	617.677	0.00012934	0.00013798	0.00017184	0.00011932	0.00011609	1.311e-05	4.023e-05
	617.078	0.00011856	0.0001147	0.00014332	0.00010852	9.009e-05	5.9e-07	2.074e-05
	616.479	0.00013955	0.00012966	0.0001527	0.00011673	0.00011551	2.142e-05	5.032e-05
	615.88	0.00012728	0.00011578	0.00014728	0.00011344	9.594e-05	9.25e-06	3.453e-05
	615.28	0.00014214	0.00012943	0.0001542	0.00012483	0.00010329	1.259e-05	4.022e-05
	614.681	0.00011211	0.00010549	0.00012233	8.515e-05	7.547e-05	-1.612e-05	2.023e-05
	614.082	0.00010624	9.262e-05	0.00010502	9.321e-05	6.739e-05	-2.776e-05	3.59e-06
	613.482	0.00011639	9.844e-05	0.0001281	0.00010921	7.552e-05	-7.5e-06	1.826e-05
	612.883	0.00013099	0.00011344	0.00012794	0.0001184	8.55e-05	5.49e-06	2.736e-05
	612.284	0.00013982	0.00011781	0.00013176	0.00013144	0.00010294	1.04e-05	4.48e-05
	611.684	0.00011846	9.869e-05	9.248e-05	0.00011269	7.859e-05	-1.836e-05	2.87e-06
	611.085	0.0001021	6.876e-05	7.509e-05	0.00010082	4.592e-05	-2.599e-05	-4.37e-06
	610.486	0.00012304	9.697e-05	0.00010204	0.00011641	6.939e-05	3.3e-07	2.003e-05
	609.887	0.00010028	6.626e-05	7.079e-05	9.216e-05	4.253e-05	-2.23e-05	-5.59e-06
	609.287	9.095e-05	5.798e-05	6.435e-05	8.036e-05	2.649e-05	-4.918e-05	-2.881e-05
	608.688	9.363e-05	5.416e-05	6.482e-05	9.186e-05	3.575e-05	-4.559e-05	-2.478e-05
	608.089	9.489e-05	5.171e-05	6.683e-05	7.882e-05	3.449e-05	-5.68e-05	-2.7e-05
	607.489	7.931e-05	2.584e-05	3.641e-05	6.698e-05	1.101e-05	-7.093e-05	-5.157e-05
	606.89	7.908e-05	2.204e-05	3.484e-05	6.616e-05	1.672e-05	-6.609e-05	-4.233e-05
	606.291	0.00010389	4.173e-05	4.306e-05	8.609e-05	2.478e-05	-3.714e-05	-1.993e-05
	605.691	5.935e-05	-1.092e-05	-1.403e-05	4.224e-05	-3.206e-05	-8.736e-05	-7.655e-05
	605.092	5.363e-05	-6.56e-06	-1.583e-05	4.264e-05	-2.63e-05	-9.363e-05	-7.275e-05
	604.493	8.198e-05	9.42e-06	-1.02e-06	7.119e-05	-4.89e-06	-6.521e-05	-5.963e-05
	603.894	8.372e-05	1.913e-05	1.027e-05	7.723e-05	-2.71e-06	-6.107e-05	-4.555e-05
	603.294	8.004e-05	8.4e-06	-9.74e-06	7.43e-05	-1.315e-05	-7.448e-05	-6.502e-05
	602.695	6.454e-05	-1.427e-05	-1.759e-05	5.073e-05	-3.688e-05	-8.825e-05	-8.912e-05
	602.096	3.442e-05	-4.721e-05	-5.862e-05	1.088e-05	-4.735e-05	-0.00012022	-0.00011738
	601.496	4.985e-05	-3.191e-05	-4.692e-05	3.839e-05	-4.908e-05	-0.00010371	-0.00010172
	600.897	4.926e-05	-4.474e-05	-5.64e-05	2.661e-05	-5.671e-05	-0.0001007	-0.00011193
	600.298	4.622e-05	-4.581e-05	-5.995e-05	3.318e-05	-6.317e-05	-0.00011141	-0.00011344
	599.698	3.766e-05	-6.392e-05	-7.684e-05	9.68e-06	-7.62e-05	-0.00012682	-0.00014114
	599.099	5.043e-05	-4.356e-05	-4.977e-05	3.653e-05	-5.042e-05	-0.00010706	-0.00010831
	598.5	1.278e-05	-8.526e-05	-9.042e-05	3.8e-06	-9.171e-05	-0.0001425	-0.00014696
	597.901	4.357e-05	-6.711e-05	-6.791e-05	2.583e-05	-8.227e-05	-0.00012453	-0.00013219
	597.301	2.923e-05	-8.451e-05	-9.814e-05	1.465e-05	-9.187e-05	-0.00014154	-0.00014486
	596.702	4.2e-05	-6.144e-05	-8.488e-05	3.154e-05	-7.167e-05	-0.00011318	-0.00012119
	596.103	3.391e-05	-7.997e-05	-9.144e-05	1.376e-05	-9.06e-05	-0.00013965	-0.00014481
	595.503	4.076e-05	-8.147e-05	-7.573e-05	1.187e-05	-8.526e-05	-0.00013309	-0.00014219
	594.904	2.172e-05	-9.147e-05	-0.00010021	-3.23e-06	-0.00010017	-0.00014658	-0.00015403
	594.305	1.829e-05	-9.002e-05	-0.000102	-7.74e-06	-8.842e-05	-0.00014378	-0.00015263
	593.705	3.239e-05	-8.163e-05	-0.00010265	1.12e-05	-9e-05	-0.00013744	-0.0001477
	593.106	3.192e-05	-8.84e-05	-9.642e-05	1.488e-05	-9.007e-05	-0.00013651	-0.00014806
	592.507	1.433e-05	-0.00011175	-0.00012796	-1.162e-05	-0.00011711	-0.00015349	-0.0001863
	591.908	-3.2e-07	-0.00012744	-0.00014154	-1.434e-05	-0.00013155	-0.0001616	-0.00018766
	591.308	2.571e-05	-0.00011196	-0.00012887	-6.5e-06	-0.00011318	-0.00014142	-0.00017318
	590.709	3.137e-05	-9.253e-05	-0.0001088	1.591e-05	-9.601e-05	-0.00013375	-0.00014772
	590.11	2.269e-05	-0.00010875	-0.00012393	-4.09e-06	-0.00010907	-0.00014501	-0.00017198
	589.51	1.113e-05	-0.00011832	-0.00011997	7.64e-06	-0.00011625	-0.00016355	-0.00017679
	588.911	-9.76e-06	-0.00013791	-0.00015195	-2.076e-05	-0.00014861	-0.00018085	-0.00021415
	588.312	-2.099e-05	-0.00015709	-0.00017634	-3.347e-05	-0.00014779	-0.00019964	-0.00023218
	587.712	3.563e-05	-0.00010232	-0.00011222	5.13e-06	-0.0001021	-0.0001523	-0.00016966
	587.113	1.018e-05	-0.00012643	-0.00014144	-6.64e-06	-0.0001173	-0.00017094	-0.00018838
	586.514	1.725e-05	-0.00011032	-0.00012268	-1.203e-05	-0.00010643	-0.00015948	-0.00019783
	585.915	8.58e-06	-0.00012945	-0.00013547	-1.472e-05	-0.00013878	-0.00017452	-0.00019435
	585.315	-1.294e-05	-0.00014396	-0.00015711	-2.045e-05	-0.00014031	-0.00019408	-0.00021106
	584.716	-3.97e-06	-0.00013864	-0.00016369	-1.5e-05	-0.00014151	-0.00018928	-0.00021218
	584.117	2.825e-05	-0.0001156	-0.00013366	3.53e-06	-0.0001126	-0.00015007	-0.00017896
	583.517	5.9e-06	-0.00012794	-0.00016498	-1.579e-05	-0.00012438	-0.00019305	-0.00019992
	582.918	-1.724e-05	-0.00015183	-0.00015557	-3.642e-05	-0.00013914	-0.00020158	-0.00021944
	582.319	-9.8e-07	-0.00013673	-0.00015884	-2.494e-05	-0.00014569	-0.00019055	-0.00021407
	581.719	1.85e-05	-0.00012518	-0.00013386	-2.96e-06	-0.0001218	-0.00016857	-0.0001986
	581.12	3.132e-05	-0.0001177	-0.00013366	5.5e-07	-0.0001216	-0.00016515	-0.00019311
	580.521	3.077e-05	-0.00011182	-0.00012468	7.04e-06	-0.00010759	-0.00015431	-0.00017799
	579.922	-4.58e-06	-0.00014594	-0.00015726	-2.072e-05	-0.00013505	-0.00019699	-0.00020586
	579.322	3.8e-06	-0.00014825	-0.00015528	-2.153e-05	-0.00015187	-0.00018736	-0.00020554
	578.723	2.335e-05	-0.00011222	-0.00013268	9.98e-06	-0.00010516	-0.00016042	-0.00017713
	578.124	2.91e-05	-0.00011992	-0.00012543	-1.15e-06	-0.00011005	-0.00017309	-0.00018413
	577.524	1.32e-05	-0.00012456	-0.00014034	3.8e-07	-0.00011733	-0.00015777	-0.00017622
	576.925	7.08e-06	-0.00013849	-0.00015319	-1.44e-05	-0.00013906	-0.0001774	-0.00019587
	576.326	4.684e-05	-0.0001106	-0.00011246	2.269e-05	-0.00010117	-0.00014261	-0.00016053
	575.726	1.055e-05	-0.00013641	-0.00015284	-8.77e-06	-0.00012988	-0.00017933	-0.00018347
	575.127	-3.62e-06	-0.00015177	-0.00017583	-2.147e-05	-0.00016149	-0.00018924	-0.00021008
	574.528	-7.96e-06	-0.00016027	-0.00017884	-1.643e-05	-0.00015373	-0.00019642	-0.00021213
	573.929	2.36e-06	-0.00014515	-0.00017449	-1.846e-05	-0.00014817	-0.0001827	-0.00019269
	573.329	5.79e-06	-0.00015912	-0.0001727	-2.273e-05	-0.0001533	-0.00018339	-0.00019108
	572.73	9.23e-06	-0.00014582	-0.00016193	3.41e-06	-0.00014168	-0.00017152	-0.00017654
	572.131	2.053e-05	-0.00014165	-0.00015443	-3.37e-06	-0.00013916	-0.00016793	-0.00016748
	571.531	1.086e-05	-0.00013798	-0.00015795	-5.88e-06	-0.00014062	-0.00016802	-0.0001752
	570.932	-1.076e-05	-0.00015498	-0.00017623	-1.106e-05	-0.0001542	-0.00018441	-0.00018915
	570.333	4.75e-06	-0.00014889	-0.00017293	-1.233e-05	-0.00015443	-0.00017387	-0.00016103
	569.733	2.948e-05	-0.00011994	-0.00015557	2.35e-05	-0.00012226	-0.0001515	-0.00014726
	569.134	2.888e-05	-0.00013394	-0.00017779	-2.12e-06	-0.00013531	-0.00016388	-0.0001576
	568.535	8.25e-06	-0.00015177	-0.00018998	-1.302e-05	-0.00016325	-0.00017712	-0.00017908
	567.936	-8.2e-06	-0.00017945	-0.00020628	-3.099e-05	-0.00017546	-0.00020128	-0.00019531
	567.336	-1.954e-05	-0.00019793	-0.00023274	-4.688e-05	-0.00019628	-0.00021228	-0.00019937
	566.737	-2.763e-05	-0.00019042	-0.00022457	-3.503e-05	-0.00020006	-0.00019971	-0.00020407
	566.138	-1.945e-05	-0.00018014	-0.00021699	-3.13e-05	-0.000176	-0.00018813	-0.00018996
	565.538	-2.45e-06	-0.00016413	-0.00020804	-2.267e-05	-0.00017171	-0.0001903	-0.0001722
	564.939	-9.16e-06	-0.00016318	-0.00021295	-1.261e-05	-0.00018009	-0.00018236	-0.0001677
	564.34	-4.341e-05	-0.0002102	-0.00026048	-4.387e-05	-0.00022312	-0.00022208	-0.000217
	563.74	-1.7e-05	-0.00019797	-0.00024584	-4.45e-05	-0.00020192	-0.00020182	-0.00021441
	563.141	-1.332e-05	-0.00019031	-0.00023714	-1.736e-05	-0.00019155	-0.00019763	-0.00017288
	562.542	-4.414e-05	-0.00021535	-0.00027646	-4.533e-05	-0.00023302	-0.00021764	-0.00021244
	561.943	-3.983e-05	-0.00022402	-0.00025833	-4.559e-05	-0.0002194	-0.00021181	-0.00022316
	561.343	-3.353e-05	-0.00021789	-0.00026911	-4.717e-05	-0.00022494	-0.00021399	-0.00023132
	560.744	-3.388e-05	-0.00021621	-0.00027149	-5.367e-05	-0.00022539	-0.00021842	-0.00021542
	560.145	-2.985e-05	-0.00020815	-0.00025448	-3.616e-05	-0.00021175	-0.00020937	-0.0002142
	559.545	-1.677e-05	-0.00020575	-0.00025223	-2.493e-05	-0.00020126	-0.00019037	-0.00020324
	558.946	-1.749e-05	-0.00021495	-0.00026547	-3.938e-05	-0.00021773	-0.00019594	-0.00022211
	558.347	-4.447e-05	-0.00023737	-0.00029077	-5.18e-05	-0.00023875	-0.00022143	-0.00022019
	557.747	-3.665e-05	-0.00024024	-0.00030633	-5.579e-05	-0.00023752	-0.0002253	-0.00024121
	557.148	-5.251e-05	-0.00024825	-0.00030812	-6.193e-05	-0.00025271	-0.00023142	-0.0002531
	556.549	-4.823e-05	-0.00023566	-0.00029514	-6.579e-05	-0.00023821	-0.00022728	-0.00025116
	555.95	-1.362e-05	-0.00019279	-0.00025073	-2.105e-05	-0.00020293	-0.00019778	-0.00021545
	555.35	-3.124e-05	-0.00022012	-0.00028094	-4.393e-05	-0.00022623	-0.00021946	-0.00023771
	554.751	-5.249e-05	-0.00023651	-0.00029456	-6.824e-05	-0.00024634	-0.0002328	-0.00025895
	554.152	-6.285e-05	-0.00025033	-0.00030078	-7.105e-05	-0.0002614	-0.00023826	-0.00026654
	553.552	-3.345e-05	-0.00024082	-0.0002897	-5.254e-05	-0.00023034	-0.00022043	-0.00023709
	552.953	-4.722e-05	-0.00023997	-0.00031004	-6.074e-05	-0.00024137	-0.00022565	-0.00026055
	552.354	-6.027e-05	-0.00024175	-0.00029867	-6.41e-05	-0.00025506	-0.00023957	-0.00027168
	551.754	-4.334e-05	-0.00023907	-0.00028897	-6.865e-05	-0.00023865	-0.00023003	-0.00026325
	551.155	-4.351e-05	-0.00023629	-0.00029003	-7.084e-05	-0.00023317	-0.00023106	-0.00026991
	550.556	-1.646e-05	-0.00021002	-0.00025986	-4.907e-05	-0.00021459	-0.00022117	-0.00024662
	549.957	-1.775e-05	-0.00021694	-0.00025858	-5.517e-05	-0.00021609	-0.00022171	-0.00024682
	549.357	-2.321e-05	-0.00021992	-0.00026195	-5.269e-05	-0.00021	-0.00021931	-0.00025076
	548.758	-2.444e-05	-0.00022899	-0.0002696	-5.34e-05	-0.00022202	-0.00021419	-0.00025013
	548.159	-3.346e-05	-0.00023924	-0.00027209	-5.541e-05	-0.00023005	-0.00022938	-0.00025228
	547.559	-1.355e-05	-0.00020899	-0.00025211	-3.539e-05	-0.0002009	-0.00019898	-0.00023313
	546.96	-3.078e-05	-0.00021477	-0.00025812	-5.04e-05	-0.00021423	-0.00021996	-0.00025576
	546.361	-1.656e-05	-0.00020289	-0.00023274	-4.073e-05	-0.00019503	-0.00020267	-0.00022963
	545.761	-3.633e-05	-0.00022226	-0.00026423	-5.87e-05	-0.00021438	-0.0002313	-0.00024478
	545.162	-6.095e-05	-0.00024694	-0.00029731	-8.328e-05	-0.00023613	-0.00025136	-0.0002785
	544.563	-2.898e-05	-0.00022895	-0.00028057	-6.725e-05	-0.00023518	-0.0002336	-0.0002488
	543.964	-4.141e-05	-0.00023476	-0.00028318	-6.372e-05	-0.00023046	-0.00022382	-0.00025344
	543.364	-2.433e-05	-0.00022904	-0.00026335	-5.674e-05	-0.00021699	-0.00022004	-0.0002401
	542.765	-1.4e-06	-0.00020966	-0.00025239	-5.235e-05	-0.00020659	-0.00019911	-0.00022757
	542.166	-3.909e-05	-0.00023517	-0.00028389	-7.931e-05	-0.00025198	-0.00023876	-0.00026026
	541.566	-4.718e-05	-0.00024063	-0.00029645	-8.09e-05	-0.00024456	-0.00024502	-0.00024535
	540.967	-5.004e-05	-0.00024188	-0.00029622	-7.918e-05	-0.00024651	-0.00024448	-0.00025406
	540.368	-1.869e-05	-0.00020276	-0.00026854	-2.988e-05	-0.00020484	-0.00019729	-0.00020707
	539.768	-1.851e-05	-0.0001954	-0.00026611	-4.051e-05	-0.00021341	-0.00020593	-0.0002126
	539.169	-2.934e-05	-0.00021842	-0.00029746	-6.172e-05	-0.00023472	-0.00021656	-0.00023682
	538.57	-3.892e-05	-0.00023499	-0.00030211	-7.108e-05	-0.00024291	-0.00021916	-0.00024232
	537.971	-4.472e-05	-0.00023977	-0.00029542	-7.792e-05	-0.0002378	-0.00022622	-0.00023805
	537.371	-3.508e-05	-0.00023695	-0.00030196	-7.605e-05	-0.00024432	-0.00022313	-0.00025208
	536.772	-4.182e-05	-0.00022203	-0.00030526	-5.99e-05	-0.0002445	-0.00021409	-0.00022211
	536.173	-7.092e-05	-0.00025725	-0.00032492	-8.521e-05	-0.00026456	-0.00023762	-0.00024787
	535.573	-6.936e-05	-0.000259	-0.00033548	-8.985e-05	-0.00027257	-0.00024143	-0.0002708
	534.974	-6.279e-05	-0.00025717	-0.00033622	-9.61e-05	-0.00027476	-0.00024682	-0.00027609
	534.375	-5.893e-05	-0.00023882	-0.00031934	-8.483e-05	-0.00026394	-0.0002281	-0.00026309
	533.775	-3.976e-05	-0.00022484	-0.00029654	-5.932e-05	-0.00024543	-0.000211	-0.00023618
	533.176	-5.054e-05	-0.00025097	-0.00031865	-7.666e-05	-0.00025505	-0.00022051	-0.00025923
	532.577	-3.736e-05	-0.00023348	-0.00030209	-6.433e-05	-0.00025028	-0.00021315	-0.00024507
	531.978	-6.918e-05	-0.00025898	-0.00033472	-9.71e-05	-0.00027608	-0.0002411	-0.00026765
	531.378	-6.747e-05	-0.00026549	-0.00033575	-9.273e-05	-0.00027927	-0.00024648	-0.00028411
	530.779	-5.97e-05	-0.0002518	-0.00031734	-8.246e-05	-0.00025146	-0.00023227	-0.00026577
	530.18	-5.025e-05	-0.00023319	-0.00030032	-8.327e-05	-0.00024624	-0.00022722	-0.00027388
	529.58	-2.654e-05	-0.00023252	-0.00029055	-7.031e-05	-0.00024293	-0.00021442	-0.00025575
	528.981	-5.396e-05	-0.00026162	-0.00031868	-0.00010284	-0.0002691	-0.00024116	-0.00028568
	528.382	-4.109e-05	-0.00023643	-0.0002862	-8.392e-05	-0.00024423	-0.00021868	-0.00027648
	527.782	-2.506e-05	-0.00022613	-0.00029854	-6.867e-05	-0.000238	-0.00021261	-0.00025135
	527.183	-3.275e-05	-0.00023731	-0.00030385	-8.498e-05	-0.00025266	-0.00022028	-0.0002762
	526.584	-3.716e-05	-0.00023207	-0.0002902	-7.035e-05	-0.00024498	-0.00021801	-0.00027364
	525.985	-3.276e-05	-0.00022804	-0.00028557	-7.545e-05	-0.00023851	-0.0002123	-0.00026111
	525.385	-4.582e-05	-0.00023333	-0.00030902	-9.386e-05	-0.00025421	-0.0002229	-0.00027575
	524.786	-5.605e-05	-0.00024902	-0.00030442	-0.00010468	-0.00025674	-0.00022961	-0.00028269
	524.187	-3.02e-05	-0.00023275	-0.00030054	-9.558e-05	-0.00024805	-0.00021706	-0.00026587
	523.587	-1.951e-05	-0.00021887	-0.00028754	-8.625e-05	-0.00024205	-0.00019967	-0.00024208
	522.988	-1.44e-05	-0.00022337	-0.00029025	-8.429e-05	-0.00024664	-0.00021619	-0.0002539
	522.389	-4.259e-05	-0.0002358	-0.0003047	-9.79e-05	-0.00025753	-0.00023663	-0.00026652
	521.789	-2.204e-05	-0.0002198	-0.00028777	-9.257e-05	-0.00023845	-0.00020091	-0.000231
	521.19	-5.448e-05	-0.00024551	-0.00032376	-0.00011951	-0.00027478	-0.0002377	-0.00028287
	520.591	-3.141e-05	-0.00024348	-0.00031405	-0.00010464	-0.00026364	-0.000213	-0.00027091
	519.992	-1.07e-05	-0.00021209	-0.00029715	-8.668e-05	-0.00025235	-0.00020051	-0.00024842
	519.392	-8.99e-06	-0.0002159	-0.00030077	-9.089e-05	-0.00024737	-0.00019931	-0.00023706
	518.793	-9.58e-06	-0.0002202	-0.0002983	-8.822e-05	-0.00025053	-0.00017694	-0.00023339
	518.194	-2.571e-05	-0.00024704	-0.00032619	-0.00012174	-0.00027545	-0.00020433	-0.00025477
	517.594	-2.424e-05	-0.00023743	-0.00031603	-0.0001125	-0.00027112	-0.00021443	-0.00025715
	516.995	-9e-07	-0.00022182	-0.00031665	-9.071e-05	-0.00025823	-0.00019042	-0.00023697
	516.396	-1.824e-05	-0.00024505	-0.00032229	-0.00011178	-0.00027564	-0.000205	-0.00025222
	515.796	-3.446e-05	-0.00026411	-0.00034206	-0.00013709	-0.00028663	-0.0002228	-0.00027547
	515.197	-1.5e-05	-0.00023618	-0.00031086	-0.00012122	-0.00027424	-0.00020459	-0.00026998
	514.598	-2.28e-06	-0.00023921	-0.00032161	-0.00011299	-0.00026867	-0.00019374	-0.00025324
	513.999	3.51e-06	-0.00022241	-0.00031857	-0.00011571	-0.00026605	-0.0001955	-0.00024929
	513.399	1.91e-05	-0.0002375	-0.00032586	-0.00011723	-0.00026629	-0.00018771	-0.00024543
	512.8	3.93e-06	-0.0002508	-0.00033845	-0.00013505	-0.0002939	-0.00021116	-0.00027005
	512.201	3.445e-05	-0.00023337	-0.00031062	-0.00011773	-0.00027205	-0.0001864	-0.00024332
	511.601	2.953e-05	-0.00021832	-0.00031913	-0.00011947	-0.00027551	-0.00019219	-0.00023923
	511.002	4.77e-05	-0.0002345	-0.00032589	-0.00013206	-0.00026697	-0.0001852	-0.00024675
	510.403	1.838e-05	-0.00025113	-0.00034272	-0.00016482	-0.00030209	-0.00021445	-0.00027881
	509.803	4.316e-05	-0.00025733	-0.00033785	-0.00016679	-0.00029044	-0.00021141	-0.00026809
	509.204	4.759e-05	-0.00024223	-0.0003358	-0.00016246	-0.00028419	-0.00021655	-0.00026113
	508.605	5.577e-05	-0.00025699	-0.00035556	-0.00017702	-0.00031186	-0.00021428	-0.00027702
	508.006	7.326e-05	-0.00023509	-0.00034714	-0.00016486	-0.00029345	-0.00019033	-0.00025174
	507.406	9.045e-05	-0.00023488	-0.00034452	-0.0001608	-0.00029176	-0.00018364	-0.00023892
	506.807	0.00010162	-0.0002309	-0.00033812	-0.0001699	-0.00030098	-0.00019187	-0.00024322
	506.208	0.00010585	-0.00025327	-0.00035192	-0.0001882	-0.00031231	-0.00019525	-0.00024588
	505.608	0.00013808	-0.00024361	-0.00036858	-0.00018345	-0.00030726	-0.00018513	-0.00023951
	505.009	0.00015569	-0.00023978	-0.00035722	-0.00018706	-0.00031339	-0.00017033	-0.00022335
	504.41	0.00015913	-0.0002536	-0.00037285	-0.00019831	-0.00033445	-0.00018405	-0.00023629
	503.81	0.00019534	-0.00022955	-0.0003662	-0.00018708	-0.00032208	-0.00016367	-0.00021916
	503.211	0.00018157	-0.0002597	-0.00040508	-0.00021602	-0.00035306	-0.00019133	-0.00025288
	502.612	0.00023491	-0.00022579	-0.00038299	-0.00020156	-0.00032051	-0.00016265	-0.00021384
	502.013	0.00023138	-0.00024247	-0.00040471	-0.00022288	-0.00035075	-0.00017246	-0.00022782
	501.413	0.00023296	-0.00025407	-0.00043067	-0.00023884	-0.00038571	-0.00018788	-0.00023903
	500.814	0.00025638	-0.00026799	-0.00044241	-0.00024958	-0.00038138	-0.00018353	-0.00023882
	500.215	0.00028854	-0.00025397	-0.00041683	-0.0002498	-0.00037761	-0.00017392	-0.00021963
	499.615	0.00033913	-0.00024659	-0.00043061	-0.00023946	-0.00039036	-0.00015702	-0.00020738
	499.016	0.00035555	-0.00024035	-0.00045123	-0.00025628	-0.00039164	-0.00015141	-0.000205
	498.417	0.00036792	-0.00026306	-0.00047175	-0.00029783	-0.0004162	-0.00018346	-0.00021046
	497.817	0.00038184	-0.00026654	-0.00047981	-0.00028768	-0.00043949	-0.00017447	-0.00021339
	497.218	0.00039203	-0.00028074	-0.00049503	-0.00032557	-0.0004507	-0.00017695	-0.00021516
	496.619	0.0004	-0.00030341	-0.00053029	-0.00035705	-0.00049134	-0.00018399	-0.00022241
	496.02	0.00038867	-0.0003325	-0.00056493	-0.00040742	-0.00052851	-0.00021949	-0.0002438
	495.42	0.00041272	-0.00033778	-0.00058058	-0.00041692	-0.00054009	-0.00020208	-0.00019717
	494.821	0.00040345	-0.00038048	-0.00062749	-0.0004514	-0.00060128	-0.00022842	-0.00020104
	494.222	0.00036518	-0.00044411	-0.00071002	-0.00054908	-0.00067695	-0.00027629	-0.00023695
	493.622	0.00032841	-0.00050683	-0.00077251	-0.00060256	-0.00074094	-0.00032247	-0.00024783
	493.023	0.00028089	-0.00056361	-0.0008456	-0.00068404	-0.00082987	-0.00037837	-0.00027449
	492.424	0.00021111	-0.00066722	-0.00095675	-0.00076649	-0.00090853	-0.00042518	-0.0003147
	491.824	0.00014493	-0.00076514	-0.00107	-0.00087606	-0.00102	-0.00049859	-0.00034397
	491.225	5.664e-05	-0.0008627	-0.00117	-0.00099182	-0.00114	-0.00057601	-0.00039884
	490.626	-2.967e-05	-0.00096525	-0.00128	-0.00108	-0.00125	-0.00064902	-0.00041136
	490.027	-0.00011859	-0.00106	-0.00137	-0.00119	-0.00137	-0.00069971	-0.00043931
	489.427	-0.00022393	-0.00121	-0.00155	-0.00134	-0.0015	-0.00082477	-0.00051308
	488.828	-0.00032342	-0.00132	-0.00166	-0.00145	-0.00163	-0.00088756	-0.00055591
	488.229	-0.00043595	-0.00144	-0.00179	-0.00158	-0.00175	-0.00096697	-0.00059045
	487.629	-0.00056438	-0.00159	-0.00194	-0.00173	-0.00189	-0.00103	-0.00060862
	487.03	-0.0007549	-0.0018	-0.00216	-0.00195	-0.00213	-0.0012	-0.0007359
	486.431	-0.00088837	-0.00197	-0.00237	-0.00213	-0.00233	-0.0013	-0.00079014
	485.831	-0.00101	-0.00213	-0.00256	-0.00231	-0.0025	-0.0014	-0.00082314
	485.232	-0.00115	-0.00231	-0.0027	-0.00246	-0.00264	-0.0015	-0.00089156
	484.633	-0.00128	-0.00247	-0.00284	-0.00261	-0.00279	-0.00159	-0.00099923
	484.034	-0.00142	-0.00259	-0.003	-0.00274	-0.0029	-0.00166	-0.00104
	483.434	-0.00151	-0.00266	-0.00308	-0.00284	-0.003	-0.00171	-0.00106
	482.835	-0.00166	-0.00279	-0.00322	-0.00296	-0.00311	-0.00176	-0.00111
	482.236	-0.00176	-0.00295	-0.00332	-0.00307	-0.00321	-0.0018	-0.00114
	481.636	-0.0019	-0.00306	-0.00347	-0.00319	-0.00333	-0.00188	-0.00114
	481.037	-0.00202	-0.00318	-0.00353	-0.00329	-0.00341	-0.00191	-0.00119
	480.438	-0.00214	-0.00326	-0.0037	-0.00338	-0.00353	-0.00198	-0.00125
	479.838	-0.00225	-0.00338	-0.00376	-0.00345	-0.00358	-0.00199	-0.00128
	479.239	-0.00235	-0.00347	-0.00385	-0.00352	-0.00364	-0.00201	-0.00131
	478.64	-0.00245	-0.00357	-0.00394	-0.00365	-0.0037	-0.00205	-0.00133
	478.041	-0.00254	-0.00362	-0.004	-0.00367	-0.00376	-0.00208	-0.00137
	477.441	-0.00262	-0.00369	-0.00405	-0.00369	-0.00378	-0.00207	-0.00138
	476.842	-0.00273	-0.00372	-0.00409	-0.00376	-0.00382	-0.00209	-0.00139
	476.243	-0.00276	-0.00378	-0.00412	-0.00378	-0.00381	-0.00206	-0.00145
	475.643	-0.00285	-0.00383	-0.00417	-0.00381	-0.0038	-0.00205	-0.0014
	475.044	-0.00293	-0.00386	-0.00418	-0.00381	-0.0038	-0.00204	-0.0014
	474.445	-0.00297	-0.00388	-0.00417	-0.00381	-0.00379	-0.00203	-0.00138
	473.845	-0.003	-0.0039	-0.00414	-0.00377	-0.00375	-0.00198	-0.0014
	473.246	-0.00308	-0.00389	-0.00416	-0.00377	-0.00375	-0.002	-0.00141
	472.647	-0.00315	-0.0039	-0.0042	-0.00383	-0.0037	-0.00199	-0.0014
	472.048	-0.00311	-0.0039	-0.00414	-0.00373	-0.00365	-0.00193	-0.00141
	471.448	-0.00309	-0.00383	-0.00405	-0.00363	-0.00356	-0.00186	-0.00137
	470.849	-0.00309	-0.00373	-0.00394	-0.00353	-0.00342	-0.0018	-0.00134
	470.25	-0.00309	-0.00368	-0.00393	-0.00348	-0.00337	-0.00175	-0.00132
	469.65	-0.00303	-0.00362	-0.00381	-0.0034	-0.00325	-0.0017	-0.00131
	469.051	-0.003	-0.00355	-0.00369	-0.00327	-0.00311	-0.0016	-0.00129
	468.452	-0.00293	-0.00336	-0.00355	-0.00315	-0.00293	-0.00156	-0.00122
	467.852	-0.00288	-0.00336	-0.00345	-0.00304	-0.00289	-0.00148	-0.00121
	467.253	-0.00284	-0.00324	-0.00337	-0.00295	-0.00276	-0.00143	-0.00121
	466.654	-0.00279	-0.00314	-0.00324	-0.00283	-0.00263	-0.00134	-0.0012
	466.055	-0.0026	-0.00301	-0.00308	-0.00264	-0.0025	-0.00131	-0.0011
	465.455	-0.00259	-0.00287	-0.00294	-0.00254	-0.00232	-0.00121	-0.0011
	464.856	-0.00249	-0.00275	-0.00283	-0.00241	-0.00222	-0.00118	-0.00104
	464.257	-0.00238	-0.00263	-0.00263	-0.00227	-0.00209	-0.00116	-0.00108
	463.657	-0.00228	-0.00247	-0.00252	-0.00215	-0.00201	-0.00104	-0.00103
	463.058	-0.00221	-0.00239	-0.00242	-0.00205	-0.00185	-0.00099282	-0.00094192
	462.459	-0.00212	-0.0022	-0.00224	-0.00189	-0.00172	-0.0009575	-0.00093291
	461.859	-0.00202	-0.00211	-0.00214	-0.00179	-0.00158	-0.00085432	-0.00094514
	461.26	-0.00189	-0.00192	-0.00197	-0.00158	-0.00151	-0.00081688	-0.00085546
	460.661	-0.00181	-0.00187	-0.00182	-0.00154	-0.00132	-0.00072911	-0.00081386
	460.062	-0.00169	-0.00172	-0.00165	-0.00138	-0.00121	-0.00068813	-0.00081458
	459.462	-0.00157	-0.00164	-0.00157	-0.00121	-0.00113	-0.00067176	-0.00077963
	458.863	-0.00148	-0.00151	-0.00147	-0.00116	-0.00105	-0.00059878	-0.00075085
	458.264	-0.0013	-0.00134	-0.00134	-0.00105	-0.00090177	-0.00054315	-0.00070946
	457.664	-0.00126	-0.00124	-0.00118	-0.00096961	-0.00082988	-0.00056377	-0.00067037
	457.065	-0.00112	-0.00123	-0.00106	-0.0008664	-0.00083517	-0.00049028	-0.00064265
	456.466	-0.00106	-0.00104	-0.00098087	-0.00077456	-0.00073136	-0.00051341	-0.00060531
	455.866	-0.00094744	-0.00093068	-0.00096915	-0.00073327	-0.00062203	-0.00045414	-0.00066098
	455.267	-0.00086005	-0.00085528	-0.00080125	-0.00058058	-0.00056028	-0.00044732	-0.00058106
	454.668	-0.00077585	-0.00082575	-0.00072842	-0.00055655	-0.00053236	-0.00041542	-0.00060496
	454.069	-0.00073255	-0.00069787	-0.00066863	-0.00049495	-0.00050677	-0.0003384	-0.00046987
	453.469	-0.00065352	-0.00070316	-0.0006367	-0.00039851	-0.00041841	-0.00031124	-0.00057139
	452.87	-0.00058827	-0.00054237	-0.00053987	-0.0004665	-0.00035279	-0.00030956	-0.00046216
	452.271	-0.00048251	-0.00051919	-0.0004054	-0.00032952	-0.00027248	-0.00025302	-0.00045076
	451.671	-0.00048972	-0.00048789	-0.00041393	-0.00033774	-0.00020914	-0.00027018	-0.00041937
	451.072	-0.00042354	-0.00040033	-0.00034158	-0.00024575	-0.00027871	-0.00029682	-0.00047345
	450.473	-0.00041386	-0.00036491	-0.00029409	-0.00030316	-0.00019406	-0.00025879	-0.00044325
	449.873	-0.00038004	-0.00039455	-0.00033868	-0.000202	-0.00024748	-0.00025839	-0.00038125
	449.274	-0.0003959	-0.00032833	-0.00027286	-0.00024469	-0.00017361	-0.00020583	-0.00036903
	448.675	-0.00029991	-0.00028001	-0.00028765	-0.00028377	-0.00015709	-0.00014534	-0.00027404
	448.076	-0.0002642	-0.00034831	-0.00035381	-0.00027344	-0.00017678	-0.00018619	-0.00030505
	447.476	-0.00033688	-0.00027492	-0.00037068	-0.00018067	-0.00020704	-0.00012083	-0.00032735
	446.877	-0.00029549	-0.00029409	-0.00016186	-0.00019381	-0.00016106	-0.00023694	-0.00034712
	446.278	-0.00022381	-0.00024552	-0.00023885	-0.00012045	-0.00024194	-0.00020615	-0.00025569
	445.678	-0.00021931	-0.00025109	-0.00013411	-0.00014712	-0.00024693	-9.885e-05	-0.00020964
	445.079	-0.00021685	-0.00026099	-0.00018343	-0.00010025	-0.00015997	-0.0001841	-0.00015536
	444.48	-0.00025437	-0.00013384	-0.00016053	-0.00011218	-0.00013863	-9.585e-05	-0.00017954
	443.88	-0.00019023	-0.00020681	-0.00011716	-0.00018564	-0.00013703	-0.00017413	-0.00021853
	443.281	-0.00012494	-0.00018878	-0.00010683	-0.00013142	-0.00012565	-0.00024898	-0.00029935
	442.682	-0.00019222	-0.00018042	-0.0001024	-0.00013088	-0.00010733	-0.0001811	-0.00017617
	442.083	-7.044e-05	-0.00020131	-8.969e-05	-0.0001244	-0.00017547	-0.00015931	-0.00018905
	441.483	-0.00010377	-0.00014131	-7.763e-05	-0.00014434	-6.941e-05	-8.94e-05	-0.0001529
	440.884	-0.00011589	-0.0001997	-0.00010139	-0.00010392	-0.00010693	-7.792e-05	-0.00014019
	440.285	-0.00018359	-0.00018423	-0.00018867	-0.00015113	-0.00012377	-0.00012423	-0.0001735
	439.685	-0.00017424	-0.0002404	-9.937e-05	-0.00012452	-0.00016793	-0.00014683	-0.0001491
	439.086	-0.00011654	-0.00016883	-6.704e-05	-0.00011088	-3.018e-05	-0.00010543	-0.00011948
	438.487	-4.088e-05	-0.00014964	-6.63e-05	-0.00010611	-0.00011885	-0.00011825	-0.0001767
	437.887	-0.00011121	-0.00014629	1.031e-05	-0.00020152	-0.00011401	-0.0001974	-9.895e-05
	437.288	-4.737e-05	-0.00017552	3.96e-06	-5.569e-05	-0.00014174	-0.00014041	-9.103e-05
	436.689	-6.641e-05	-7.774e-05	-9.59e-05	-0.0001733	-6.377e-05	-0.00018099	-5.208e-05
	436.09	-7.566e-05	-0.0001617	-9.764e-05	-1.504e-05	-6.82e-05	-0.00012064	-8.116e-05
	435.49	-3.589e-05	-0.00015938	-6.66e-05	-0.00011978	-0.00010612	-0.00014958	-9.058e-05
	434.891	-8.46e-05	-0.00010052	-6.04e-05	-0.00011591	-9.105e-05	-6.819e-05	-0.00013596
	434.292	3.129e-05	-9.899e-05	-1.998e-05	-3.631e-05	-8.719e-05	-5.81e-05	-6.758e-05
	433.692	-4.521e-05	-9.156e-05	-0.00014726	-0.00010082	-7.15e-05	-0.00011484	-8.106e-05
	433.093	-8.025e-05	-0.00013394	-1.659e-05	-2.211e-05	-0.00020704	-7.619e-05	8.01e-06
	432.494	2.232e-05	-7.218e-05	-4.394e-05	-0.00011085	2.345e-05	-8.004e-05	-9.363e-05
	431.894	-8.994e-05	-0.00016127	-3.353e-05	-6.212e-05	-2.416e-05	-6.312e-05	-8.598e-05
	431.295	-0.00013961	-6.29e-05	-4.201e-05	-0.0001346	-3.728e-05	-9.782e-05	-3.835e-05
	430.696	-9.721e-05	-7.135e-05	-5.785e-05	-0.00011584	-7.688e-05	-0.00015675	-0.00011911
	430.097	-0.00011566	-0.00012824	-1.585e-05	-8.481e-05	-6.748e-05	-0.00015148	-7.547e-05
	429.497	-4.099e-05	-6.024e-05	-7.01e-06	-1.934e-05	-6.086e-05	-0.00015388	4.3e-06
	428.898	-5.3e-06	-8.762e-05	-9.258e-05	-0.00012782	-6.995e-05	-0.00011752	-4.485e-05
	428.299	-2.907e-05	-0.00011858	-5.134e-05	-0.0001822	-0.00016802	-2.878e-05	-7.209e-05
	427.699	-8.274e-05	-0.00013354	-2.335e-05	-5.097e-05	-6.136e-05	-8.732e-05	3.165e-05
	427.1	-6.508e-05	-0.00011801	3.107e-05	-0.00012476	-8.57e-05	-9.414e-05	-0.00012203
	426.501	-4.267e-05	-2.835e-05	-8.728e-05	-0.00013156	-7.303e-05	-6.381e-05	3.632e-05
	425.901	-0.0001684	4.528e-05	-4.317e-05	-6.749e-05	-7.767e-05	-0.00010356	-2.849e-05
	425.302	-3.611e-05	-0.00013793	-7.152e-05	-0.00014552	-0.00010515	-8.602e-05	-3.696e-05
	424.703	-9.863e-05	-0.00015739	1.55e-06	-0.0001724	-6.509e-05	-7.071e-05	-3.523e-05
	424.104	-4.585e-05	-0.00017393	-5.771e-05	-9.987e-05	-3.897e-05	-0.00010052	-8.549e-05
	423.504	-4.173e-05	-0.00016579	-5.817e-05	-5.724e-05	-0.00014422	-7.149e-05	-4.361e-05
	422.905	-7.21e-05	-7.557e-05	-2.65e-05	-2.486e-05	-7.531e-05	-9.416e-05	-7.218e-05
	422.306	5.11e-06	-0.00012264	-5.942e-05	-0.0001193	-0.00012785	-3.927e-05	-3.753e-05
	421.706	-0.00010505	-0.00010109	-7.989e-05	-0.00014295	-2.84e-05	-0.00010322	-7.01e-06
	421.107	-5.662e-05	-0.00020253	-4.311e-05	-9.614e-05	-0.00010984	-9.771e-05	-0.00016281
	420.508	-1.983e-05	-9.149e-05	-7.547e-05	-0.00019457	-8.561e-05	-5.246e-05	-8.938e-05
	419.908	-7.441e-05	-0.00011359	-7.807e-05	-0.00016195	-2.062e-05	-2.077e-05	1.86e-06
	419.309	-0.00012871	-0.00013756	-5.372e-05	-0.00015071	-8.543e-05	-0.00013208	-3.82e-05
	418.71	-3.656e-05	-0.00017674	-4.711e-05	-0.00010785	-0.00013801	-0.00011694	-8.315e-05
	418.111	-3.098e-05	-7.916e-05	-8.912e-05	-0.00017186	-0.00016925	-0.0001458	-4.074e-05
	417.511	-2.403e-05	-9.684e-05	-8.17e-05	-0.00014549	-7e-06	-3.036e-05	-0.00011755
	416.912	-0.00016738	-0.0001405	-8.875e-05	-2.885e-05	-0.00016279	-9.319e-05	-3.477e-05
	416.313	-8.831e-05	-0.00013163	-2.289e-05	-0.00020513	-0.00015031	-0.00013239	-0.00010135
	415.713	-6.071e-05	-0.00013263	-8.61e-06	-8.326e-05	-6.957e-05	-0.00011034	-8.843e-05
	415.114	-0.00022434	-0.00018809	-5.934e-05	-0.00018246	-0.00018905	-0.0001566	-5.869e-05
	414.515	-0.00020645	-0.00025236	-0.00012464	-0.00011426	-0.0002082	-0.00016427	-0.00012556
	413.915	-0.00019668	-0.00033829	-0.00025538	-0.00032019	-0.00030051	-0.00024842	-0.00023827
	413.316	-0.0004939	-0.00054456	-0.00043378	-0.00046152	-0.00057889	-0.0005193	-0.00044934
	412.717	-0.00101	-0.00104	-0.00099055	-0.00103	-0.00102	-0.00094284	-0.00099299
	412.118	-0.00152	-0.00151	-0.00142	-0.00152	-0.00153	-0.00153	-0.0015
	411.518	-0.00191	-0.00201	-0.00195	-0.00195	-0.00204	-0.00203	-0.00196
	410.919	-0.00222	-0.00224	-0.00217	-0.00221	-0.00222	-0.00222	-0.00221
	410.32	-0.00228	-0.0023	-0.00228	-0.00236	-0.00231	-0.00235	-0.00237
	409.72	-0.00229	-0.00229	-0.00216	-0.00224	-0.00234	-0.00229	-0.0024
	409.121	-0.00216	-0.00215	-0.00213	-0.00209	-0.00219	-0.00217	-0.00204
	408.522	-0.00168	-0.00172	-0.0016	-0.00167	-0.00168	-0.00168	-0.00165
	407.922	-0.00112	-0.00115	-0.00106	-0.00115	-0.00116	-0.00105	-0.00111
	407.323	-0.00062135	-0.00067313	-0.00055441	-0.00059493	-0.00063074	-0.00055976	-0.0005298
	406.724	-0.00026663	-0.00042559	-0.00026856	-0.00037713	-0.00033619	-0.00035905	-0.00035115
	406.125	-0.00017102	-0.00024777	-6.938e-05	-0.0002519	-0.00019239	-0.00022648	-0.00026269
	405.525	-0.00021524	-0.0002495	-0.00022994	-0.00020181	-0.0002118	-0.0001677	-0.00013987
	404.926	-0.00018057	-0.00022425	-0.00021212	-0.00019331	-0.00023599	-0.00023064	-0.00019114
	404.327	-0.00023852	-0.00021584	-0.00012299	-0.00017975	-0.00025846	-0.0001665	-0.0002595
	403.727	-0.00010437	-0.00020894	-6.544e-05	-0.00021004	-0.00020174	-0.00024674	-6.238e-05
	403.128	-0.00014558	-0.00015139	-0.00014296	-0.00022032	-0.00014673	-0.00018284	-0.00013419
	402.529	-7.073e-05	-0.00019418	-1.65e-05	-0.00018469	-9.398e-05	-6.586e-05	-6.552e-05
	401.929	-7.701e-05	-0.00010362	-3.623e-05	-0.00017395	-0.00013398	-0.00018327	-0.00011267
	401.33	-2.8e-05	-0.00021332	-5.38e-06	-0.00011775	-9.235e-05	-0.00010275	-3.141e-05
	400.731	-0.0001115	-9.806e-05	-3.041e-05	-0.00012659	-6.577e-05	-0.00011622	-6.91e-05
	400.132	-9.579e-05	-0.00011103	-2.414e-05	-0.00010202	-0.00011983	-4.017e-05	-8.952e-05
	399.532	-0.00010058	-0.00018821	-0.00014283	-0.00022041	-0.00016922	-5.019e-05	-0.00012831
	398.933	-0.00012353	-0.00013568	1.688e-05	-5.108e-05	-6.782e-05	-0.00012351	-7.158e-05
	398.334	-0.00012355	-0.00022555	-7.212e-05	-6.79e-05	-0.00014502	-0.00010437	-8.065e-05
	397.734	-6.192e-05	-9.112e-05	-1.575e-05	-6.218e-05	-0.00013149	-0.00015101	-0.00010467
	397.135	-0.00012498	-0.00011823	8.52e-06	-0.0001883	-9.85e-06	-0.00020633	-5.398e-05
	396.536	-5.31e-05	-8.934e-05	-0.0001224	-0.00011324	-0.00016885	-6.347e-05	-9.399e-05
	395.936	-0.00010895	-8.705e-05	-8.42e-06	-5.747e-05	-0.00011351	-8.836e-05	4.542e-05
	395.337	-0.00016167	-0.00017631	-8.753e-05	-0.0001569	-0.00010389	-0.0001597	-5.301e-05
	394.738	-0.00015358	-4.917e-05	-0.00012453	-0.00015296	-0.00018712	-0.0001043	4.106e-05
	394.139	-3.301e-05	-0.00014563	-5.559e-05	-7.616e-05	-9.88e-05	-0.0001876	5.285e-05
	393.539	-0.00011335	-3.472e-05	-1.82e-05	-9.003e-05	-0.00011567	-7.097e-05	-8.707e-05
	392.94	-0.00010474	-0.00012622	-1.883e-05	-8.381e-05	-0.00010164	-4.878e-05	-6.118e-05
	392.341	-0.00011211	-0.00011283	-0.00010002	-5.05e-06	-0.0001534	-7.209e-05	-6.346e-05
	391.741	-8.892e-05	-0.0001446	-5.975e-05	-0.00012488	-4.751e-05	-3.905e-05	7.864e-05
	391.142	-8.295e-05	-4.661e-05	-2.807e-05	-0.00010107	-5.487e-05	3.131e-05	-0.00014685
	390.543	-4.055e-05	-0.00010409	-8.061e-05	-9.503e-05	-6.04e-05	-0.00013212	-9.49e-06
	389.943	-7.089e-05	-0.00012509	-5.093e-05	-0.00021085	-0.00010374	-4.29e-05	-6.682e-05
	389.344	-6.596e-05	-9.882e-05	-3.933e-05	-0.00014172	-9.5e-06	-0.00014321	-9.247e-05
	388.745	-3.04e-05	-6.815e-05	-0.0001129	-3.7e-05	-5.429e-05	-4.491e-05	-7.4e-07
	388.146	-5.389e-05	-0.0001526	-3.299e-05	-1.692e-05	-3.457e-05	-0.00012142	-6.554e-05
	387.546	-0.00010003	-8.593e-05	2.967e-05	-3.3e-07	-6.37e-05	-0.00013439	1.012e-05
	386.947	-0.00013031	-8.821e-05	-4.55e-05	-7.975e-05	5.03e-06	-4.34e-06	-4.742e-05
	386.348	-8.36e-06	-7.611e-05	-6.95e-05	-6.63e-05	-9.947e-05	1.045e-05	4.75e-05
	385.748	-7.075e-05	-1.836e-05	2.55e-06	-4.168e-05	1.96e-05	-5.819e-05	-7.784e-05
	385.149	-0.00011293	-5.245e-05	-7.289e-05	-0.00013688	-0.00011169	-5.506e-05	-8.563e-05
	384.55	-3.543e-05	-6.721e-05	-2.698e-05	-8.72e-05	-4.323e-05	-0.00014508	-0.00010689
	383.95	-6.521e-05	-4.316e-05	3.98e-05	-6.476e-05	-4.729e-05	-6.121e-05	-6.913e-05
	383.351	-1.322e-05	-0.00010896	-6.321e-05	-0.00010074	-7.897e-05	-0.00011649	-0.00014125
	382.752	-8.467e-05	-4.619e-05	-7.654e-05	-2.124e-05	-0.00013487	-0.00012214	-2.805e-05
	382.153	-9.461e-05	-0.00010475	-7.6e-05	-0.00013497	-3.286e-05	-5.271e-05	-2.2e-05
	381.553	-8.695e-05	-7.085e-05	5.79e-06	4.791e-05	-0.00010587	-6.904e-05	-6.24e-06
	380.954	-4.635e-05	-5.104e-05	-5.691e-05	-0.00013051	-6.413e-05	-1.743e-05	-7.502e-05
	380.355	-8.481e-05	-0.0001507	-1.932e-05	-0.00011586	-6.514e-05	-4.484e-05	-5.603e-05
	379.755	-4.992e-05	-4.01e-05	-6.405e-05	-4.884e-05	-5.565e-05	-3.975e-05	2.191e-05
	379.156	-0.00010181	-5.225e-05	7.07e-06	-3.677e-05	-9.089e-05	-2.108e-05	1.879e-05
	378.557	-0.00010902	-0.00011375	-8.106e-05	-6.215e-05	-0.00010612	-0.00010411	-7.083e-05
	377.957	-0.00010605	-0.0001192	1.261e-05	-0.00015279	2.75e-06	-4.454e-05	-7.356e-05
	377.358	-6.352e-05	-0.00014214	-7.067e-05	-8.879e-05	-0.00015777	-2.4e-05	-2.012e-05
	376.759	-0.00010168	-1.908e-05	0.00011416	-0.00010891	-8.887e-05	-4.779e-05	-1.869e-05
	376.16	-8.111e-05	-9.84e-05	-4.327e-05	-2.034e-05	-1.581e-05	-8.488e-05	-8.18e-05
	375.56	-8.066e-05	-0.00014104	-2.935e-05	-4.312e-05	-3.761e-05	-8.384e-05	-0.0001125
	374.961	-5.648e-05	-0.00015474	2.285e-05	-2.447e-05	-3.654e-05	-8.297e-05	5.55e-06
	374.362	-8.461e-05	-3.915e-05	-3.096e-05	-4.62e-05	-7.71e-05	-0.0001181	2.682e-05
	373.762	-9.023e-05	-0.0001139	-0.00010197	-3.992e-05	-2.75e-05	-0.00011109	-6.675e-05
	373.163	3.757e-05	-6.069e-05	1.285e-05	-0.00011448	-2.049e-05	-0.00015449	-3.293e-05
	372.564	-5.2e-05	-0.00014088	-1.45e-06	-1.709e-05	-2.376e-05	-0.0001557	-5.073e-05
	371.964	-3.837e-05	-2.794e-05	-5.74e-05	-7.225e-05	-7.563e-05	-8.5e-06	-9.201e-05
	371.365	-8.824e-05	-0.00012156	-3.81e-06	-5.418e-05	-8.606e-05	-0.00013911	-0.00010547
	370.766	-9.288e-05	-0.00014607	-5.31e-05	-0.00011729	-0.00010916	-3.401e-05	-3.756e-05
	370.167	-5.037e-05	-8.261e-05	2.094e-05	-8.716e-05	-9.213e-05	1.041e-05	-3.201e-05
	369.567	-4.146e-05	-0.00014988	1.387e-05	-2.107e-05	-9.746e-05	-5.179e-05	2.012e-05
	368.968	-2.312e-05	-7.149e-05	-5.892e-05	-3.842e-05	-4.699e-05	-0.00011114	-9.047e-05
	368.369	-8.829e-05	-0.00011304	1.819e-05	-5.747e-05	-7.481e-05	-3.628e-05	2.396e-05
	367.769	1.374e-05	-0.00017399	-1e-05	-6.18e-05	-3.862e-05	-0.00010412	1.832e-05
	367.17	-4.579e-05	-0.00012369	1.17e-06	-7.363e-05	-8.915e-05	4e-07	-0.00010592
	366.571	-4.47e-06	-7.538e-05	-3.783e-05	2.732e-05	-6.546e-05	-0.00010724	7.485e-05
	365.971	-0.00012455	-0.00015741	-1.414e-05	-0.00010975	-9.218e-05	-0.00011419	-6.751e-05
	365.372	-5.315e-05	-0.00012548	2e-05	-5.586e-05	-5.789e-05	-8.707e-05	3.326e-05
	364.773	-6.739e-05	-0.00010587	-7.1e-06	-6.94e-05	-6.818e-05	-4.559e-05	1.31e-06
	364.174	-5.605e-05	-6.788e-05	2.978e-05	-3.881e-05	-2.41e-05	-7.318e-05	3.514e-05
	363.574	-3.537e-05	-9.356e-05	-6.509e-05	-1.716e-05	-9.92e-05	-9.055e-05	-0.00014825
	362.975	-5.127e-05	-6.454e-05	-1.675e-05	-0.00010198	5.436e-05	2.46e-06	-0.00014816
	362.376	-5.304e-05	-0.00011317	4.688e-05	-7.501e-05	-5.1e-06	-3.36e-06	-3.068e-05
	361.776	-6.531e-05	-5.38e-05	4.24e-05	-0.00010433	-7.474e-05	-3.957e-05	-1.697e-05
	361.177	-5.865e-05	1.602e-05	-5.496e-05	-5.368e-05	-0.00010494	-9.958e-05	3.222e-05
	360.578	-8.19e-06	-0.00011735	-1.904e-05	2.702e-05	-0.00018368	-6.072e-05	-9.244e-05
	359.978	2.386e-05	-0.00012804	-1.259e-05	-0.00016076	-5.315e-05	-2.714e-05	-3.91e-06
	359.379	-0.00016371	-0.00011329	1.819e-05	-3.052e-05	2.298e-05	-2.411e-05	-1.4e-05
	358.78	-4.299e-05	-0.00010724	-2.693e-05	-6.053e-05	-0.00012055	-6.071e-05	-2.778e-05
	358.181	-7.199e-05	-4.041e-05	4.84e-06	-1.995e-05	-8.484e-05	-3.16e-05	2.266e-05
	357.581	-4.183e-05	-8.833e-05	6.953e-05	-0.00014659	-5.527e-05	-4.468e-05	1.185e-05
	356.982	2.528e-05	-1.694e-05	8.31e-06	-0.00012846	-6.175e-05	-4.455e-05	-4.1e-06
	356.383	-3.66e-05	-0.00016419	-4.391e-05	-3.774e-05	-0.00010816	-6.903e-05	-6.024e-05
	355.783	2.5e-06	-0.00010869	-1.981e-05	-9.399e-05	-7.879e-05	-0.00010919	1.644e-05
	355.184	-4.389e-05	-1.969e-05	-7.357e-05	-0.00014918	-4.213e-05	-0.00011283	3.05e-06
	354.585	1.71e-06	-9.456e-05	-1.702e-05	1.686e-05	-9.764e-05	-3.292e-05	-2.97e-05
	353.985	-3.3e-06	-8.427e-05	-3.43e-06	-7.385e-05	-2.815e-05	-6.965e-05	-0.00011108
	353.386	-6.205e-05	-0.00013462	-3.956e-05	-0.00010154	-0.00015165	-9.287e-05	7.897e-05
	352.787	-2.372e-05	-6.776e-05	-3.189e-05	-0.00014138	-4.461e-05	-4.103e-05	7.241e-05
	352.188	-0.0001054	-0.00011362	6.245e-05	3.51e-06	-0.00010469	3.461e-05	-5.049e-05
	351.588	-2.562e-05	-6.444e-05	-4.673e-05	-6.581e-05	-8.224e-05	-4.917e-05	3.59e-05
	350.989	9.081e-05	-0.00014907	-4.019e-05	-6.096e-05	-0.00015992	-5.185e-05	-6.08e-05
	350.39	-8.417e-05	-7.157e-05	-4.653e-05	-0.0001272	6.82e-06	-5.392e-05	-8.51e-05
	349.79	-9.03e-06	-0.0001294	3.692e-05	-1.226e-05	-0.00013458	-2.85e-06	-4.551e-05
	349.191	-0.00010518	-3.131e-05	-3.76e-05	-1.369e-05	-0.0001072	-7.069e-05	-4.754e-05
	348.592	-5.537e-05	-0.00017486	-0.00012192	4.22e-06	-0.00011523	-5.006e-05	-1.36e-06
	347.992	-6.653e-05	-6.991e-05	-8.384e-05	-8.514e-05	-8.38e-05	-0.00010024	-5.43e-06
	347.393	-7.668e-05	-0.00010305	-6.271e-05	-0.00010317	2.542e-05	-8.249e-05	-1.262e-05
	346.794	-1.227e-05	-8.235e-05	-1.547e-05	-0.00017408	-0.00017078	-0.0001696	3.33e-06
	346.195	-3.224e-05	-6.84e-06	-1.766e-05	-5.544e-05	-6.361e-05	-0.00012921	-1.265e-05
	345.595	-4.174e-05	-0.00011177	-6.16e-06	-7.438e-05	-8.792e-05	-6.369e-05	-1.742e-05
	344.996	-6.326e-05	-0.0001253	-2.683e-05	-0.00010414	-0.00010582	-0.00018798	-8.777e-05
	344.397	-8.915e-05	-5.158e-05	-1.899e-05	-6.697e-05	-7.754e-05	-0.00010194	1.378e-05
	343.797	-7.131e-05	-4.129e-05	2.408e-05	-0.00016963	-1.243e-05	-6.499e-05	1.761e-05
	343.198	4.03e-06	-0.00011805	-2.753e-05	3.079e-05	-4.88e-05	-0.00011282	-1.815e-05
	342.599	-4.623e-05	-5.591e-05	-6.85e-06	-1.228e-05	-0.00011633	-5.929e-05	-3.612e-05
	341.999	-7.564e-05	-7.17e-05	-9.214e-05	-2.571e-05	-0.00013202	-0.00010599	-1.438e-05
	341.4	-4.138e-05	-8.656e-05	1.437e-05	-0.00010129	-5.734e-05	-0.00011261	-5.581e-05
	340.801	-4.335e-05	-0.00013135	-8.293e-05	-8.26e-06	-6.526e-05	-3.088e-05	-7.507e-05
	340.202	-0.00013699	-0.00011376	-6.109e-05	-7.01e-05	-0.00010429	-8.909e-05	-3.134e-05
	339.602	-4.446e-05	-0.00015025	-6.626e-05	-5.613e-05	-5.966e-05	-1.797e-05	-5.79e-05
	339.003	-8.165e-05	-0.00014548	3.228e-05	5.9e-06	-8.847e-05	-3.66e-06	-9.01e-06
	338.404	-5.309e-05	-0.00014462	-2.12e-06	-0.00012681	-5.275e-05	-7.383e-05	3.815e-05
	337.804	-8.109e-05	-2.934e-05	4.233e-05	-0.00014229	-4.34e-05	-0.00010167	-8.47e-06
	337.205	4.293e-05	-4.498e-05	-0.00011264	-0.00011372	-0.00013165	-5.279e-05	4.174e-05
	336.606	-0.00010206	-0.00017102	-6.37e-06	-0.00010458	-9.46e-05	7.3e-07	2.834e-05
	336.006	-2.838e-05	1.023e-05	8.166e-05	-7.723e-05	-0.00014924	-4.276e-05	-3.372e-05
	335.407	-7.053e-05	-5.452e-05	-7.173e-05	-0.00016656	-1.983e-05	-9.662e-05	-0.00014805
	334.808	5.051e-05	-0.00012462	1.84e-06	-6.531e-05	-0.00010194	-7.84e-05	-1.157e-05
	334.209	-0.00010176	-0.00011635	-4.203e-05	-0.00018515	1.962e-05	7.3e-07	-3.516e-05
	333.609	-3.674e-05	-4.742e-05	-3.858e-05	-8.116e-05	1.992e-05	6.89e-06	1.051e-05
	333.01	-3.658e-05	-0.00015533	-6.973e-05	-0.00012024	-1.48e-05	-1.33e-05	-0.00010251
	332.411	-5.268e-05	-4.493e-05	-6.8e-07	-0.00015098	-8.114e-05	-9.198e-05	2.065e-05
	331.811	2.631e-05	-0.00011381	-1.391e-05	-6.538e-05	-0.00010229	-6.971e-05	-1.427e-05
	331.212	-0.00010323	-7.36e-05	-2.898e-05	-5.413e-05	-6.984e-05	1.28e-05	3.242e-05
	330.613	-2.721e-05	-7.732e-05	3.29e-05	-5.127e-05	-0.00010217	-0.00017824	-6.552e-05
	330.013	-7.616e-05	-6.281e-05	-4.862e-05	-0.00011523	-5.803e-05	-9.96e-05	-0.00011519
	329.414	-7.979e-05	-0.00016056	-7.81e-05	-8e-05	-8.101e-05	-0.00010804	-3.58e-05
	328.815	-4.839e-05	-7.73e-05	7.591e-05	-9.96e-05	-8.227e-05	-0.00011786	-5.485e-05
	328.216	-3.245e-05	-6.282e-05	-4.022e-05	-5.998e-05	-6.381e-05	-3.867e-05	-7.125e-05
	327.616	-6.419e-05	-0.00012982	-1.554e-05	-0.00011394	-9.201e-05	-3.026e-05	-3.465e-05
	327.017	-9.724e-05	-2.139e-05	-2.992e-05	-7.649e-05	-7.712e-05	-2.537e-05	3.29e-06
	326.418	-3.536e-05	-9.508e-05	-2.955e-05	-6.822e-05	-4.405e-05	-0.00011236	8.905e-05
	325.818	-4.841e-05	-0.00017106	1.07e-05	-3.233e-05	-0.0001188	-6.854e-05	-1.824e-05
	325.219	-0.00011394	-9.854e-05	-2.321e-05	-0.00014298	-0.00010594	-0.00011152	-3.803e-05
	324.62	-0.00012791	-2.247e-05	-8.138e-05	-3.972e-05	4.718e-05	-3.141e-05	3.272e-05
	324.02	-3.76e-06	-0.00013257	0.00011713	-7.249e-05	-0.00012647	-7.298e-05	0.00010363
	323.421	-5.87e-05	-7.377e-05	8.41e-06	-0.00016034	-3.299e-05	1.45e-06	-5.08e-05
	322.822	-0.00013377	-9.469e-05	-9.588e-05	-4.266e-05	-9.771e-05	-6.771e-05	8.89e-06
	322.223	-4.73e-05	-0.00010834	-1.66e-05	-1.074e-05	9.56e-06	-6.763e-05	-1.82e-05
	321.623	2.889e-05	-8.887e-05	2.967e-05	-9.41e-05	2.311e-05	-1.545e-05	7.83e-06
	321.024	-5.577e-05	-7.86e-06	-1.224e-05	-9.004e-05	2.76e-06	-5.763e-05	-6.599e-05
	320.425	-9.499e-05	-9.2e-05	-3.536e-05	-6.816e-05	-7.518e-05	-0.00010447	-4.07e-05
	319.825	1.876e-05	-9.02e-05	-5.18e-05	-8.344e-05	-4.45e-05	-1.518e-05	-9.48e-06
	319.226	-6.834e-05	-6.502e-05	9.25e-06	-8.755e-05	-4.077e-05	-3.532e-05	-6.636e-05
	318.627	-0.00012955	-0.00011491	-7.345e-05	-6.964e-05	-1.079e-05	-9.611e-05	-3.842e-05
	318.027	-4.462e-05	-0.00011656	-1.595e-05	-5.795e-05	-0.00017307	-5.515e-05	-2.541e-05
	317.428	-5.247e-05	-1.218e-05	-5.896e-05	-0.00013311	-3.109e-05	-0.00010929	2.389e-05
	316.829	-8.013e-05	-2.032e-05	-1.105e-05	4.859e-05	-9.781e-05	-7.48e-06	-5.13e-05
	316.23	1.782e-05	-0.00010609	-3.27e-05	-8.719e-05	-1.099e-05	-0.00015557	-9.4e-06
	315.63	-2.64e-05	-0.0001061	-1.641e-05	-0.00013568	-8.176e-05	-6.818e-05	-7.781e-05
	315.031	6.42e-06	-0.00011822	-3.626e-05	-0.00011974	3.007e-05	-4.062e-05	-5.404e-05
	314.432	-4.37e-06	-0.00011496	-6.451e-05	-0.00014978	-2.35e-05	-8.38e-05	-2.32e-06
	313.832	-2.751e-05	-6.575e-05	-2.497e-05	-0.0001606	-0.00012905	-2.521e-05	1.98e-06
	313.233	-1.793e-05	-0.0001287	-5.057e-05	-0.0001075	-0.00012153	-6.294e-05	-2.62e-06
	312.634	-0.00010596	-0.00010659	-1.74e-05	-0.00010109	-3.27e-06	-2.821e-05	-2.86e-05
	312.034	-6.626e-05	-9.139e-05	-6.59e-06	-1.525e-05	-5.28e-05	-5.779e-05	-5.747e-05
	311.435	-1.19e-05	-5.446e-05	2.192e-05	-7.265e-05	-6.863e-05	-4.736e-05	-5.735e-05
	310.836	-4.58e-05	-9.819e-05	-3.571e-05	-4.391e-05	-7.462e-05	7.673e-05	-3.164e-05
	310.237	1.439e-05	-7.038e-05	6.383e-05	-9.445e-05	2.353e-05	-0.00015826	1.138e-05
	309.637	-1.199e-05	-5.421e-05	-1.136e-05	-5.148e-05	-7.825e-05	9.21e-06	-4.81e-06
	309.038	-4.745e-05	-6.502e-05	-1.697e-05	-0.00013909	-4.851e-05	-1.216e-05	-6.978e-05
	308.439	-6.961e-05	-0.00012932	-5.976e-05	-0.00010965	-6.92e-05	7.75e-06	-1.909e-05
	307.839	-2.03e-05	-1.436e-05	-5.705e-05	-1.614e-05	-5.928e-05	-6.607e-05	-2.02e-06
	307.24	-4.581e-05	-6.827e-05	6.4e-06	-5.8e-07	-6.864e-05	-0.00010501	4.11e-05
	306.641	-3.754e-05	-0.00013907	1.61e-06	-0.00012899	-0.00010877	-2.53e-05	-6.328e-05
	306.041	-5.72e-05	-0.00011187	-7.31e-05	-0.0001102	-5.015e-05	-5.588e-05	-2.783e-05
	305.442	2.359e-05	-6.675e-05	8.01e-06	-0.000143	-8.204e-05	-5.262e-05	-9.89e-06
	304.843	1.054e-05	-7.472e-05	3.938e-05	-0.00010775	-0.00012151	-5.671e-05	3.011e-05
	304.244	-6.561e-05	-8.619e-05	-1.6e-07	-8.041e-05	-0.00021965	-5.289e-05	-0.00012536
	303.644	1.875e-05	-0.00020107	-2.551e-05	-0.00014716	-9.684e-05	-0.00011858	-0.00010654
	303.045	-1.174e-05	-3.379e-05	-2.167e-05	-4.321e-05	-0.00010434	-9.412e-05	-3.92e-05
	302.446	3.617e-05	-7.993e-05	-2.469e-05	-0.0001325	-6.814e-05	-7.604e-05	1.82e-06
	301.846	-8.661e-05	-9.621e-05	5.04e-06	-4.555e-05	-9.412e-05	-3.132e-05	1.292e-05
	301.247	-0.00011787	-4.047e-05	-7.036e-05	-5.977e-05	-3.734e-05	-0.00011786	-6.652e-05
	300.648	-6.092e-05	-8.15e-05	8.483e-05	-2.56e-06	-0.00010966	-9.37e-05	-4.464e-05
	300.048	-2.028e-05	-6.875e-05	-3.644e-05	-9.726e-05	-1.339e-05	-7.638e-05	-0.00010512
	299.449	-9.501e-05	-4.249e-05	-8.61e-06	-8.516e-05	-2.32e-06	-7.893e-05	-0.00010242
	298.85	-3.871e-05	-0.00011509	-3.408e-05	-0.0001149	-3.936e-05	-9.619e-05	6.17e-05
	298.251	-9.463e-05	-0.00010505	-6.855e-05	-3.366e-05	-4.15e-05	-5.506e-05	-7.567e-05
	297.651	-2.989e-05	-8.212e-05	-9.409e-05	-7.455e-05	-0.00010614	-1.992e-05	-6.283e-05
	297.052	-0.00010136	-7.412e-05	-2.35e-05	-7.637e-05	3.357e-05	-0.00011777	-7.791e-05
	296.453	-0.00012622	-0.00012722	-6.944e-05	-6.16e-05	-6.007e-05	2.411e-05	7.12e-06
	295.853	-0.00010523	-5.311e-05	-2.591e-05	-6.051e-05	-0.00011265	-0.0001091	4.59e-06
	295.254	-1.117e-05	-1.706e-05	-1.471e-05	-7.282e-05	-5.261e-05	-5.026e-05	5.4e-06
	294.655	-5.573e-05	-7.495e-05	-9.06e-06	-0.00019422	-9.347e-05	-5.989e-05	-6.654e-05
	294.055	-1.895e-05	-0.00014941	-2.133e-05	-3.797e-05	-0.00017281	-6.647e-05	-3.529e-05
	293.456	-7.632e-05	-0.00013054	-5.5e-07	-8.338e-05	-0.0001213	-0.00016747	3.3e-07
	292.857	-5.421e-05	-8.205e-05	1.92e-06	-7.791e-05	-4.78e-05	-9.889e-05	-1.409e-05
	292.258	-0.00011672	-9.86e-05	-4.75e-05	-5.255e-05	-0.00010028	-9.205e-05	-2.064e-05
	291.658	-0.00013047	-9.443e-05	-7.444e-05	-4.307e-05	-6.346e-05	-5.33e-05	-3.041e-05
	291.059	-5.265e-05	-0.00010923	-1.677e-05	-4.02e-05	1.223e-05	-0.00016175	4.595e-05
	290.46	-6.669e-05	-0.00010554	-5.335e-05	-1.209e-05	-0.00010042	-0.00011716	2.262e-05
	289.86	-8.283e-05	-8.812e-05	5.371e-05	-0.0001338	-9.052e-05	-6.67e-05	-0.00011868
	289.261	-7.488e-05	1.936e-05	-3.209e-05	-4.247e-05	-3.715e-05	-0.00012787	-7.618e-05
	288.662	-6.245e-05	-0.00018856	-4.343e-05	-5.266e-05	4.263e-05	4.51e-05	-6.51e-06
	288.062	-1.193e-05	1.283e-05	0.00012156	-9.933e-05	-3.09e-05	-4.459e-05	-4.133e-05
	287.463	-5.22e-06	-4.971e-05	7.49e-06	-9.944e-05	-0.0001084	-4.792e-05	-3.746e-05
	286.864	-8.034e-05	-0.00010645	-4.917e-05	-0.00012069	-6.888e-05	-5.544e-05	4.85e-06
	286.265	-2.498e-05	-0.0001376	-2.042e-05	-9.183e-05	-4.785e-05	-5.834e-05	-2.54e-06
	285.665	-3.25e-05	-4.347e-05	4.254e-05	-2.369e-05	-7.779e-05	-0.00010637	-6.284e-05
	285.066	-1.95e-05	-9.888e-05	4.26e-06	-2.015e-05	-0.00010855	-1.38e-06	-5.419e-05
	284.467	-9.293e-05	-0.00012035	4.43e-05	-0.00011309	-2.135e-05	-5.287e-05	-7.38e-06
	283.867	-3.969e-05	-0.00012906	-5.362e-05	-6.458e-05	-4.854e-05	-0.00010015	-3.147e-05
	283.268	-5.494e-05	-1.219e-05	4.166e-05	-3.917e-05	-0.00010897	-7.601e-05	-2.128e-05
	282.669	-1.625e-05	-6.475e-05	2.484e-05	2.427e-05	-1.552e-05	-1.203e-05	-3.563e-05
	282.069	-3.965e-05	-0.00012524	2.43e-06	-7.095e-05	-0.00017242	-3.873e-05	-7.958e-05
	281.47	-9.481e-05	-3.082e-05	4.197e-05	-8.815e-05	-7.356e-05	-9.49e-06	4.96e-06
	280.871	-8.21e-05	-5.102e-05	-2.706e-05	-2.63e-06	-4.497e-05	-8.258e-05	-4.946e-05
	280.272	-7.933e-05	-3.693e-05	2.042e-05	-7.415e-05	-0.00011661	-9.858e-05	-4.821e-05
	279.672	-9.443e-05	-7.511e-05	2.2e-06	-2.887e-05	-0.0001046	-4.544e-05	-0.00010313
	279.073	-6.946e-05	-0.00011225	-0.00013281	-0.00010475	-0.00016959	-0.00013179	-2.727e-05
	278.474	-7.779e-05	-8.26e-05	2.74e-06	-8.019e-05	1.638e-05	-4.174e-05	-9.03e-06
	277.874	-9.816e-05	-0.00014991	-6.629e-05	-5.949e-05	-6.461e-05	-9.613e-05	-0.0001083
	277.275	-2.366e-05	-6.46e-05	-3.41e-05	-5.507e-05	-0.00010968	-9.135e-05	-9.997e-05
	276.676	-6.194e-05	-0.00010506	-6.553e-05	-4.613e-05	-0.00010331	-6.536e-05	-9.384e-05
	276.076	-3.418e-05	-0.00012515	-8.131e-05	-4.318e-05	-2.32e-05	-7.986e-05	2.603e-05
	275.477	-6.679e-05	-2.439e-05	-5.555e-05	-9.915e-05	-5.657e-05	-4.408e-05	-8.795e-05
	274.878	-2.076e-05	-0.00016534	-2.797e-05	-0.00010002	-0.00011608	-0.00015701	-3.809e-05
	274.279	-9.561e-05	-4.201e-05	3.375e-05	3.647e-05	-4.823e-05	-3.291e-05	-4.227e-05
	273.679	-9.393e-05	-7.343e-05	3.12e-06	1.63e-06	-0.00014964	2.401e-05	-5.475e-05
	273.08	-7.614e-05	-0.0001091	-4.651e-05	-8.87e-06	-5.29e-05	-0.00010312	-7.929e-05
	272.481	-0.00013927	-0.00010779	-6.904e-05	-7.317e-05	-5.305e-05	-1.485e-05	-3.541e-05
	271.881	3.413e-05	-5.432e-05	6.079e-05	-1.56e-06	-0.00010193	-9.947e-05	-6.38e-05
	271.282	-1.811e-05	-6.025e-05	-1.634e-05	9.74e-06	-6.792e-05	-2.074e-05	1.344e-05
	270.683	-6.283e-05	3.975e-05	-3.851e-05	-8.432e-05	-5.818e-05	-0.00016948	-0.0001032
	270.083	-4.318e-05	-0.0001035	-4.28e-06	-4.768e-05	-0.00011915	-4.119e-05	-2.137e-05
	269.484	-4.667e-05	-5.73e-05	1.176e-05	-0.00013307	1.143e-05	-0.00010176	-6.5e-05
	268.885	7.17e-06	-2.41e-05	-6.327e-05	-6.112e-05	-0.00013389	-7.488e-05	8.047e-05
	268.286	-5.562e-05	-0.00013992	-1.8e-06	-0.00016976	-1.942e-05	-0.00011853	-1.966e-05
	267.686	-2.137e-05	-0.00011725	-8.04e-06	-5.496e-05	-0.00012447	-4.44e-05	-6.141e-05
	267.087	-7.301e-05	-8.789e-05	-3.167e-05	-2.256e-05	-4.567e-05	-2.51e-05	-1e-08
	266.488	-7.565e-05	-7.576e-05	1.648e-05	-2.585e-05	-0.0001111	-3.03e-06	-2.259e-05
	265.888	-4.053e-05	-8.824e-05	7.006e-05	-4.096e-05	-0.00013067	-3.684e-05	-7.422e-05
	265.289	-5.585e-05	-7.968e-05	-7.587e-05	-3.209e-05	-7.388e-05	-0.00012598	-0.00010396
	264.69	-0.00011379	-1.284e-05	-6.891e-05	-3.449e-05	-6.157e-05	-7.99e-05	-1.25e-06
	264.09	-9.075e-05	-7.695e-05	1.615e-05	-0.00013044	-5.551e-05	-0.00010125	7.665e-05
	263.491	-4.5e-06	-0.00011795	-6.056e-05	-8.86e-06	-5.093e-05	-3.6e-05	-5.601e-05
	262.892	-7.854e-05	-8.39e-05	-9.122e-05	-8.69e-05	-9.366e-05	-7.509e-05	-0.00014246
	262.293	-8.445e-05	-7.097e-05	-1.578e-05	-8.859e-05	-3.178e-05	-5.107e-05	-2.178e-05
	261.693	-4.865e-05	-0.0001094	-7.8e-06	-0.00013642	-4.526e-05	-1.491e-05	3.201e-05
	261.094	-2.588e-05	-7.133e-05	1.579e-05	-7.444e-05	-0.00012764	-0.0001103	1.02e-05
	260.495	-9.619e-05	-0.00020314	2.51e-05	-1.083e-05	-7.597e-05	-0.00012989	-1.523e-05
	259.895	-7.009e-05	-4.888e-05	-6.987e-05	1.49e-06	-4.64e-06	-5.049e-05	-5.27e-05
	259.296	-7.141e-05	-4.01e-06	3.477e-05	-8.218e-05	-3.554e-05	4.43e-06	3.278e-05
	258.697	-3.336e-05	-5.276e-05	-0.00014832	-5.486e-05	-0.00011867	-0.00010363	-6.436e-05
	258.097	-8.896e-05	-0.00015137	-7.883e-05	-0.00014895	-7.824e-05	-0.00011069	-6.913e-05
	257.498	-9.137e-05	-5.485e-05	-5.292e-05	-0.00012661	-6.435e-05	-0.00011696	2.979e-05
	256.899	3.695e-05	-6.767e-05	6.11e-06	-0.00012389	-0.00011178	-7.139e-05	-4.48e-06
	256.3	-5.972e-05	-6.195e-05	-0.00011219	-1.773e-05	-4.265e-05	-7.319e-05	-5.253e-05
	255.7	-0.00020026	-0.00018959	3.687e-05	-0.00014443	-1.603e-05	4e-07	-4.601e-05
	255.101	-9.568e-05	-5.62e-06	9.9e-07	-3.7e-05	-2.875e-05	-4.677e-05	6.284e-05
	254.502	-7.523e-05	-8.466e-05	-4.898e-05	-5.742e-05	1.089e-05	-4.102e-05	2.565e-05
	253.902	-5.693e-05	-8.183e-05	5.178e-05	-8.127e-05	-8.029e-05	-8.152e-05	2.76e-06
	253.303	-6.632e-05	-9.781e-05	-8.59e-06	-0.000128	-7.361e-05	-6.936e-05	-1.549e-05
	252.704	-2.997e-05	-5.319e-05	4.069e-05	-8.665e-05	-6.801e-05	-8.532e-05	2.97e-06
	252.104	-3.831e-05	-1.166e-05	-4.725e-05	-2.708e-05	-8.85e-06	-8.54e-06	3.563e-05
	251.505	-0.00010365	-9.3e-07	9.59e-06	-0.0001126	-5.404e-05	-0.00014437	5.15e-06
	250.906	-4.475e-05	-4.211e-05	-4.859e-05	-6.94e-05	-6.29e-05	-5.819e-05	-3.594e-05
	250.307	-7.093e-05	-4.878e-05	-1.65e-05	-7.299e-05	-3.461e-05	-9.12e-06	-4.188e-05
	249.707	-4.96e-06	-0.00011238	-6.193e-05	-1.233e-05	-9.983e-05	-5.128e-05	2.243e-05
	249.108	-6.746e-05	3.71e-06	-5.821e-05	-0.00012123	-1.769e-05	-4.137e-05	-0.00010205
	248.509	-0.00013472	-7.27e-05	-2.916e-05	-9.62e-05	-5.694e-05	-0.00010839	-3.939e-05
	247.909	-3.449e-05	-7.797e-05	4.76e-06	-0.00012793	-2.258e-05	-2.381e-05	-0.00014766
	247.31	-6.888e-05	-6.957e-05	5.327e-05	-6.231e-05	-5.019e-05	-2.563e-05	-1.609e-05
	246.711	4.413e-05	-4.177e-05	1.5e-06	-9.196e-05	5.18e-06	-0.00013453	-7.047e-05
	246.111	-7.279e-05	-5.714e-05	1.377e-05	-0.00011886	-9.906e-05	-6.287e-05	-8.431e-05
	245.512	-0.00011087	-8.784e-05	-4.158e-05	-8.144e-05	-1.994e-05	-4.257e-05	5.512e-05
	244.913	-0.00012658	-9.664e-05	-1.896e-05	-2.809e-05	4.346e-05	1.32e-06	-0.00010434
	244.314	-6.418e-05	-0.00012972	-3.428e-05	-5.206e-05	-0.00013534	-0.00012636	-1.351e-05
	243.714	-8.239e-05	-6.246e-05	-5.839e-05	-0.00013239	-0.00012117	-0.00012399	-0.00015279
	243.115	4.502e-05	-4.05e-05	-1.025e-05	-6.236e-05	-9.486e-05	-7.216e-05	1.209e-05
	242.516	-7.255e-05	-3.355e-05	-5.696e-05	-3.09e-05	-3.843e-05	-7.62e-05	-4.344e-05
	241.916	-8.054e-05	-5.734e-05	-8.86e-06	-9.61e-05	-0.00011093	-0.00012983	-3.07e-05
	241.317	-0.0001179	-0.00010787	-4.252e-05	-9.937e-05	-5.904e-05	-0.00014377	-8.185e-05
	240.718	-7.983e-05	-0.00014195	-6.445e-05	-1.395e-05	-1.21e-06	-5.977e-05	-9.034e-05
	240.118	-7.971e-05	-9.496e-05	8.35e-06	-1.596e-05	-6.969e-05	-9.922e-05	-5.375e-05
	239.519	-8.5e-07	-0.00011253	-3.89e-06	-4.514e-05	-0.00015664	-4.836e-05	-0.00010489
	238.92	-4.456e-05	-8.9e-05	-7.646e-05	-0.0001056	-9.864e-05	-8.649e-05	-6.1e-06
	238.321	-2.487e-05	-9.33e-05	-9.052e-05	-7.539e-05	-0.00010406	-5.232e-05	-9.845e-05
	237.721	-2.217e-05	-4.195e-05	-9.84e-06	-6.946e-05	-3.523e-05	-2.888e-05	-3.431e-05
	237.122	-6.157e-05	-0.00010588	-4.163e-05	5.12e-06	-8.19e-05	7.568e-05	-3.043e-05
	236.523	-0.00016341	-9.398e-05	-0.00016098	-0.00013546	-3.092e-05	-6.275e-05	-3.5e-07
	235.923	-0.00010907	-1.024e-05	-1.294e-05	-0.00010734	-2.541e-05	-7.223e-05	-3.313e-05
	235.324	-1.169e-05	-6.583e-05	5.551e-05	-8.95e-05	-5.549e-05	-7.467e-05	-5.38e-06
	234.725	-7.161e-05	-5.163e-05	-9.223e-05	-0.00011889	3.483e-05	-8.302e-05	-9.246e-05
	234.125	-0.00019417	-7.957e-05	-7.898e-05	-7.635e-05	-0.00013343	-3.898e-05	-6.26e-05
	233.526	-4.241e-05	-0.00010362	-7.214e-05	-3.849e-05	-8.953e-05	-0.00012715	-5.434e-05
	232.927	-3.123e-05	-0.00010504	7.71e-06	-8.123e-05	-3.782e-05	-6.9e-06	1.587e-05
	232.328	-6.565e-05	-0.00010488	-1.997e-05	-8.228e-05	-0.0001164	-5.09e-05	7.46e-06
	231.728	-8.206e-05	-7.99e-05	-4.796e-05	-9.332e-05	-0.00013274	-0.00010357	-9.58e-06
	231.129	5e-08	-7.713e-05	5.03e-06	-8.66e-06	-0.00011982	-0.0001012	-1e-06
	230.53	-7.766e-05	-0.00011504	-1.877e-05	-2.25e-06	-9.082e-05	-6.425e-05	2.634e-05
	229.93	-0.00013735	-6.629e-05	2.859e-05	-0.00019687	-5.633e-05	-0.0001564	-0.00017265
	229.331	-9.991e-05	-8.768e-05	-3.798e-05	-0.00014274	-0.0001208	-3.176e-05	-6.674e-05
	228.732	-0.00012633	-0.00011479	1.293e-05	-9.993e-05	-9.274e-05	-8.187e-05	1.03e-06
	228.132	-9.045e-05	-7.372e-05	-0.00012192	-4.038e-05	-3.291e-05	-9.15e-05	-1.321e-05
	227.533	-0.00020301	-6.143e-05	2.794e-05	-0.00010723	-4.959e-05	-3.735e-05	-1.448e-05
	226.934	1.56e-05	-8.346e-05	-9.841e-05	-9.703e-05	-0.00017655	-0.00011064	1.251e-05
	226.335	1.045e-05	-0.00014936	-6.08e-06	-7.892e-05	-2.704e-05	9.664e-05	-6.998e-05
	225.735	-2.25e-06	-2.939e-05	-3.248e-05	4.718e-05	-5.477e-05	4.39e-05	3.096e-05
	225.136	5.502e-05	-5.824e-05	7.295e-05	-2.816e-05	3.784e-05	-6.549e-05	-7.138e-05
	224.537	-1.919e-05	-5.713e-05	-4.573e-05	-9.504e-05	3.47e-06	-7.962e-05	2.07e-05
	223.937	-7.201e-05	-8.192e-05	-5.81e-05	-0.00010541	-9.15e-06	-0.00015054	-4.946e-05
	223.338	-7.465e-05	-9.909e-05	-5e-06	4.9e-06	-8.189e-05	-1.368e-05	-3.141e-05
	222.739	-4.254e-05	-3.479e-05	-1.51e-06	-0.00011048	2.587e-05	-5.894e-05	-4.28e-05
	222.139	-4.687e-05	-9.338e-05	2.66e-06	-6.18e-06	-7.955e-05	-9.418e-05	-4.036e-05
	221.54	-4.471e-05	-9.626e-05	-9.725e-05	-5.882e-05	-7.86e-06	-5.364e-05	-5.653e-05
	220.941	-1.72e-06	-8.814e-05	-7.973e-05	-8.917e-05	-5.67e-05	-5.036e-05	2.806e-05
	220.342	-6.535e-05	-8.872e-05	-2.43e-06	-2.393e-05	-2.11e-05	-5.561e-05	-0.00013176
	219.742	-9.939e-05	-7.536e-05	-4.331e-05	-9.764e-05	-1.787e-05	-5.584e-05	-7.552e-05
	219.143	-8.511e-05	-0.00012126	5.61e-06	-0.0001166	-1.329e-05	-3.255e-05	-3.082e-05
	218.544	-8.842e-05	-0.00011548	-2.341e-05	-5.785e-05	1.276e-05	-2.609e-05	1.829e-05
	217.944	-0.00012037	-0.00010522	-1.519e-05	-0.00010697	-0.00011684	-3.464e-05	-9.557e-05
	217.345	-6.18e-05	-0.0001715	1.31e-05	-0.00011762	-2.94e-05	-0.00014271	-0.00013888
	216.746	9.36e-06	-8.802e-05	-6.522e-05	5.06e-06	-3.305e-05	5.76e-06	5.013e-05
	216.146	-5.875e-05	-0.00010059	-9.675e-05	-4.79e-06	-3.629e-05	-4.058e-05	-1.048e-05
	215.547	-8.78e-05	-9.885e-05	-5.429e-05	-0.00016976	-0.00010509	1.358e-05	1.037e-05
	214.948	-0.00016222	9.61e-06	-9.254e-05	-7.436e-05	-2.627e-05	-8.441e-05	-7.462e-05
	214.349	-0.00010288	-2.43e-05	1.37e-06	-6.911e-05	-1.925e-05	-5.457e-05	1.513e-05
	213.749	-2.899e-05	-1.475e-05	-1.14e-05	-0.00010979	-5.1e-06	1.54e-06	-3.805e-05
	213.15	-8.565e-05	-0.00013675	2.009e-05	-6.775e-05	-0.00013931	3.189e-05	-1.656e-05
	212.551	-0.00010165	-0.00013904	-5.619e-05	-6.696e-05	-0.00013543	-5.973e-05	-2.161e-05
	211.951	-0.00014592	-0.00011884	-1.363e-05	-0.00012379	-2.219e-05	-3.777e-05	2.728e-05
	211.352	-9.608e-05	-0.00013471	-3.834e-05	-0.00010471	-4.028e-05	-1.502e-05	9.016e-05
	210.753	-5.45e-05	-2.544e-05	-5.096e-05	-8.31e-05	-2.79e-06	-4.008e-05	-2.686e-05
	210.153	-5.866e-05	-0.0001612	1.325e-05	-6.754e-05	-3.126e-05	-7.771e-05	-4.587e-05
	209.554	-6.411e-05	-4.381e-05	-3.673e-05	-0.00013995	-0.00016096	-2.488e-05	1.56e-06
	208.955	-9.935e-05	-9.568e-05	2.275e-05	-9.754e-05	-9.108e-05	-5.848e-05	-8.45e-06
	208.356	-2.89e-06	-2.384e-05	-5.71e-05	-9.826e-05	-1.323e-05	-0.00013923	1.871e-05
	207.756	-0.00012173	-7.128e-05	2.071e-05	-2.304e-05	-6.809e-05	-2.15e-05	-0.0001357
	207.157	-0.00015428	-1.204e-05	8.32e-06	-7.203e-05	-7.904e-05	-3.971e-05	-2.117e-05
	206.558	-1.255e-05	-7.987e-05	1.2e-05	-4.941e-05	-2.613e-05	-6.27e-05	-9.086e-05
	205.958	-9.22e-06	-9.34e-06	-1.457e-05	-7.472e-05	-7.093e-05	-4.657e-05	-2.558e-05
	205.359	-8.865e-05	-3.032e-05	3.77e-06	-0.00010153	-3.799e-05	-8.083e-05	-7.121e-05
	204.76	-9.791e-05	-0.00010601	2.85e-06	-0.00014749	-2.016e-05	3.02e-05	4.627e-05
	204.16	-4.852e-05	-5.586e-05	-8.04e-06	6.31e-06	-3.241e-05	2.55e-06	-1.462e-05
	203.561	-0.00014106	-6.36e-06	5.33e-06	-0.00015836	-0.00010001	-7.837e-05	2.913e-05
	202.962	-6.82e-05	-3.996e-05	-5.69e-05	-2.071e-05	-9.184e-05	-7.801e-05	-3.124e-05
	202.363	-2.775e-05	-5.942e-05	-9.98e-06	-6.097e-05	-9.492e-05	3.256e-05	-4.035e-05
	201.763	-5.616e-05	-9.556e-05	-1.127e-05	-4.221e-05	-3.175e-05	-3.775e-05	-1.146e-05
	201.164	-8.278e-05	-0.00011652	-4.531e-05	-0.00013536	-2.81e-05	-0.00011441	-2.35e-05
	200.565	-8.793e-05	-0.00021362	-4.345e-05	-9.927e-05	-0.0001126	-6.239e-05	-7.243e-05
	199.965	-4.101e-05	-0.00010811	-6.2e-05	6.61e-06	-6.747e-05	-8.025e-05	-6.444e-05
	199.366	-1.876e-05	-0.00010343	4.8e-06	-4.874e-05	6.7e-07	2.955e-05	-8.09e-06
	198.767	-5.395e-05	-0.00013928	-4.569e-05	-6.808e-05	-9.147e-05	-2.924e-05	-8.61e-06
	198.167	-0.00010968	-0.00012133	3.363e-05	-7.055e-05	-5.497e-05	-5.881e-05	-0.00016342
	197.568	-7.291e-05	-4.815e-05	6.531e-05	-8.972e-05	-3.655e-05	7.934e-05	-6.223e-05
	196.969	-2.648e-05	-4.049e-05	1.9e-06	-7.649e-05	-3.216e-05	-6.96e-06	-6.38e-05
	196.37	1.16e-06	3.43e-05	4.931e-05	-5.028e-05	-4.352e-05	1.35e-05	-2.406e-05
	195.77	-9.047e-05	-9.049e-05	-2.793e-05	3.33e-06	-7.095e-05	4.868e-05	-5.687e-05
	195.171	-4.193e-05	-0.00013071	4.75e-06	-9.834e-05	-0.00015198	1.335e-05	-1.521e-05
	194.572	-7.738e-05	-1.36e-06	-2.953e-05	-9.422e-05	-9.699e-05	-6.955e-05	-0.00013003
	193.972	-2.187e-05	-3.692e-05	-5.153e-05	-0.00010234	-8.683e-05	-2.892e-05	-1.465e-05
	193.373	-5.844e-05	-6.863e-05	-3.55e-06	-2.365e-05	-4.334e-05	-7.81e-05	6.21e-06
	192.774	-8.476e-05	-7.998e-05	7.35e-06	-0.00017075	-8.108e-05	-1.096e-05	-6.302e-05
	192.174	-3.242e-05	-6.751e-05	-1.381e-05	-8.857e-05	-7.362e-05	-3.718e-05	5.443e-05
	191.575	-3.609e-05	-5.187e-05	-9.899e-05	-7.2e-05	-3.451e-05	-1.014e-05	-7.667e-05
	190.976	-4.635e-05	-9.608e-05	-2.123e-05	-7.531e-05	-5.648e-05	-4.565e-05	-5.173e-05
	190.377	-0.00010079	6.39e-06	2.793e-05	1.175e-05	-0.00013919	-3.203e-05	-2.191e-05
	189.777	-6.615e-05	-3.835e-05	-0.0001056	-0.00010975	8.184e-05	5.102e-05	4.6e-06
	189.178	-1.892e-05	-7.696e-05	3.108e-05	-3.407e-05	-6.755e-05	4.28e-06	-4.857e-05
	188.579	-3.413e-05	-4.421e-05	1.587e-05	-0.00012129	-4.999e-05	-4.217e-05	-0.00012009
	187.979	-8.956e-05	-3.41e-05	7.523e-05	-0.00014893	-6.375e-05	2.836e-05	-7.871e-05
	187.38	-2.017e-05	-5.753e-05	9.24e-06	-8.559e-05	-5.35e-05	-4.658e-05	-2.891e-05
	186.781	-9.088e-05	-7.425e-05	5.546e-05	-4.759e-05	-5.828e-05	-7.792e-05	-1.819e-05
	186.181	-6.988e-05	-0.00014665	-9.625e-05	-8.882e-05	-0.00012501	-7.831e-05	-1.79e-05
	185.582	-8.947e-05	-2.715e-05	4.233e-05	-0.00011237	-5.38e-06	-4.459e-05	1.867e-05
	184.983	5.19e-06	-7.669e-05	5.446e-05	-8.312e-05	-1.075e-05	-1.594e-05	-4.638e-05
	184.384	-0.00011402	-0.00019032	-2.97e-06	-3.686e-05	-8.538e-05	-8.233e-05	1.946e-05
	183.784	-0.00014305	-8.34e-05	-1.589e-05	-4.048e-05	-1.973e-05	-8.437e-05	-5.471e-05
	183.185	6.21e-06	-7.396e-05	2.491e-05	-0.00010452	-7.549e-05	-8.83e-05	1.449e-05
	182.586	-3.642e-05	-0.00013957	3.558e-05	-8.272e-05	-6.6e-06	-8.94e-06	6.703e-05
	181.986	-6.939e-05	-0.00012019	2.709e-05	-7.894e-05	5.72e-06	-8.308e-05	-4.379e-05
	181.387	5.68e-06	-0.00014761	-3.03e-05	-5.594e-05	-5.914e-05	-5.801e-05	1.648e-05
	180.788	-7.238e-05	-0.00015603	-3.001e-05	-8.31e-05	-0.00011303	-8.92e-06	7.6e-07
	180.188	-0.00012695	-8.96e-05	-4.037e-05	3.164e-05	3.447e-05	-5.967e-05	-6.878e-05
	179.589	-7.314e-05	-3.634e-05	1.79e-05	-0.00017597	-7.378e-05	-7.967e-05	-9.93e-05
	178.99	-3.8e-06	-8.953e-05	-2.777e-05	-0.00011754	-0.00012591	-0.00010592	-4.459e-05
	178.391	-2.841e-05	-4.438e-05	-4.185e-05	-9.742e-05	-9.946e-05	-1.741e-05	-1.224e-05
	177.791	-6.429e-05	-8.796e-05	6.045e-05	-5.493e-05	-5.828e-05	-4.373e-05	2.554e-05
	177.192	-9.896e-05	-7.303e-05	-1.232e-05	-3.989e-05	-6.58e-05	-2.22e-05	-1.438e-05
	176.593	-5.542e-05	-0.00013025	-4.269e-05	-7.819e-05	-4.576e-05	-4.678e-05	-1.239e-05
	175.993	-5.68e-05	-1e-05	6.09e-05	-9.734e-05	-5.22e-05	-1.706e-05	-0.00012888
	175.394	-2.704e-05	-9.675e-05	-6.07e-06	-0.00010833	-0.00012275	1.811e-05	2.818e-05
	174.795	-5.775e-05	-0.00011158	1.145e-05	-0.00010109	-6.618e-05	-3.73e-05	-0.00010762
	174.195	-7.861e-05	-5.747e-05	-2.56e-05	-9.256e-05	-0.0001209	-9.609e-05	-7.402e-05
	173.596	-8.183e-05	-0.00012256	-3.692e-05	-1.265e-05	-4.69e-05	-4.739e-05	1.484e-05
	172.997	-2.474e-05	-8.96e-05	4.701e-05	-1.398e-05	5.362e-05	-1.744e-05	5.546e-05
	172.398	-7.351e-05	-4.919e-05	-7.6e-06	-5.369e-05	-5.708e-05	-6.711e-05	-2.951e-05
	171.798	-3.555e-05	-0.00016509	-5.041e-05	-3.494e-05	-4.851e-05	-7.382e-05	-0.00011276
	171.199	8.83e-06	-0.00012062	-7.504e-05	-9.368e-05	-3.259e-05	-3.946e-05	1.565e-05
	170.6	-5.158e-05	-4.657e-05	9.394e-05	-0.00011967	-5.969e-05	-2.675e-05	4.86e-06
	170	-2.238e-05	-7.253e-05	-6.428e-05	-3.896e-05	-0.00011868	-7.84e-06	8.4e-07
	169.401	-6.233e-05	-0.00012337	2.607e-05	-0.00015858	-1.394e-05	-3.17e-06	-5.663e-05
	168.802	4.794e-05	-0.00010235	-3.237e-05	-5.259e-05	-5.219e-05	-4.011e-05	1.591e-05
	168.202	-0.00010894	-0.00012164	-4.084e-05	2.971e-05	2.405e-05	-6.513e-05	-3.091e-05
	167.603	-6.478e-05	-4.561e-05	-9.507e-05	-0.00012447	-0.00015258	-7.7e-06	-2.223e-05
	167.004	-0.00017458	-8.885e-05	-5.562e-05	-0.00014685	-3.262e-05	-4.83e-06	-2.4e-05
	166.405	2.54e-05	-7.622e-05	3.553e-05	-7.59e-05	-5.647e-05	-3.312e-05	-2.223e-05
	165.805	1.04e-06	-5.73e-06	-6.202e-05	-0.00012232	-3.243e-05	-8.212e-05	2.714e-05
	165.206	-3.508e-05	-0.00012191	-8.424e-05	-1.642e-05	-8.402e-05	-2.657e-05	-2.126e-05
	164.607	-0.0001483	-7.193e-05	-4.824e-05	-9.543e-05	-9.758e-05	-0.00012268	-2.681e-05
	164.007	-1.901e-05	-5.672e-05	4.44e-05	-5.211e-05	-2.873e-05	-6.234e-05	-4.9e-05
	163.408	4.23e-05	-7.95e-05	-3.29e-06	1.274e-05	-6.492e-05	-7.489e-05	-6.255e-05
	162.809	-9.505e-05	-5.744e-05	1.895e-05	-1.349e-05	-2.502e-05	-7.961e-05	-9.25e-06
	162.209	-3.789e-05	-0.00013546	-6.233e-05	-1.366e-05	-0.00012534	-1.524e-05	3.01e-05
	161.61	-3.675e-05	-2.821e-05	8.36e-06	-4.724e-05	-4.804e-05	-0.0001277	-6.917e-05
	161.011	-9.169e-05	-9.176e-05	-6.7e-06	-0.00010771	-8.576e-05	-2.211e-05	-2.35e-05
	160.412	-2.559e-05	-9.245e-05	-7.9e-07	-0.00013937	-7.099e-05	-1.616e-05	-4e-05
	159.812	3.407e-05	-0.00011277	-1.633e-05	-3.768e-05	-1.781e-05	6.97e-05	5.877e-05
	159.213	1.623e-05	0.00022852	0.00022843	0.00014754	0.00036927	0.00015547	0.00066356
	158.614	0.00047581	-0.00023754	0.00031086	0.00047507	-0.00037099	-0.00012842	3.454e-05

## Sheet: Figure 3e
	0	--
	0.07897	-0.00315
	0.16417	-0.00371
	0.25611	-0.0035
	0.3553	-0.00343
	0.46233	-0.00355
	0.5778	-0.0039
	0.7024	-0.00379
	0.83684	-0.00376
	0.98189	-0.00416
	1.1384	-0.00414
	1.30726	-0.0042
	1.48947	-0.00388
	1.68606	-0.00387
	1.89817	-0.00412
	2.12703	-0.00378
	2.37397	-0.00383
	2.64041	-0.00386
	2.92789	-0.00372
	3.23807	-0.00366
	3.57274	-0.0038
	3.93385	-0.00417
	4.32347	-0.00385
	4.74385	-0.00405
	5.19744	-0.00361
	5.68684	-0.00365
	6.21489	-0.00391
	6.78464	-0.00383
	7.39939	-0.00415
	8.06268	-0.00397
	8.77834	-0.00362
	9.55053	-0.00364
	10.3837	-0.00332
	11.2826	-0.00382
	12.2526	-0.00357
	13.2991	-0.00367
	14.4283	-0.00377
	15.6467	-0.00346
	16.9612	-0.00338
	18.3796	-0.0034
	19.91	-0.00354
	21.5612	-0.00339
	23.3428	-0.00362
	25.2652	-0.00333
	27.3393	-0.00311
	29.5772	-0.003
	31.9919	-0.00307
	34.5972	-0.00317
	37.4082	-0.00299
	40.4413	-0.00321
	43.7139	-0.00329
	47.2448	-0.003
	51.0547	-0.00256
	55.1654	-0.00261
	59.6007	-0.0029
	64.3862	-0.00262
	69.5497	-0.00255
	75.1209	-0.00269
	81.1321	-0.0024
	87.6179	-0.00234
	94.616	-0.00267
	102.167	-0.0023
	110.314	-0.00209
	119.104	-0.002
	128.588	-0.00205
	138.822	-0.00213
	149.863	-0.00191
	161.777	-0.00219
	174.631	-0.00208
	188.5	-0.00181
	203.465	-0.00203
	219.611	-0.00192
	237.033	-0.00166
	255.83	-0.00182
	276.111	-0.00155
	297.995	-0.00136
	321.606	-0.00172
	347.081	-0.00182
	374.569	-0.00182
	404.227	-0.00133
	436.227	-0.00164
	470.755	-0.00156
	508.009	-0.00169
	548.204	-0.00145
	591.574	-0.00127
	638.369	-0.00138
	688.859	-0.00133
	743.336	-0.00128
	802.116	-0.00152
	865.537	-0.00129
	933.966	-0.00119
	1007.8	-0.00131
	1087.46	-0.00131
	1173.42	-0.00125
	1266.16	-0.00134
	1366.23	-0.00152
	1474.19	-0.00143
	1590.69	-0.00102
	1716.38	-0.00116
