# Supplementary material for: Efficient sky-blue perovskite light-emitting diodes via photoluminescence enhancement
Source: Nat Commun. 2019 Dec 10;10:5633. doi: 10.1038/s41467-019-13580-w (PMC6904584; doi:10.1038/s41467-019-13580-w)
Supplement: Supplementary file 2 — Source Data [file 41467_2019_13580_MOESM2_ESM.zip › Source data- Efficient Sky-blue Perovskite Light-emitting Diodes via Photoluminescence Enhancement/Fig.4.xlsx]

## Sheet: Figure 4a
1	2.2
2	1.3
3	0.6
4	0.5

## Sheet: Figure 4c
800	0.16138	800	0.1387
799	0.16138	799	0.1387
798	0.16138	798	0.1387
797	0.16138	797	0.1387
796	0.16138	796	0.1387
795	0.16138	795	0.1387
794	0.16224	794	0.13987
793	0.16259	793	0.14059
792	0.16456	792	0.14251
791	0.16533	791	0.14248
790	0.16593	790	0.1427
789	0.1673	789	0.14327
788	0.16828	788	0.14305
787	0.16969	787	0.14326
786	0.17036	786	0.14407
785	0.1719	785	0.14549
784	0.17219	784	0.14574
783	0.1728	783	0.14582
782	0.17354	782	0.14595
781	0.17415	781	0.14578
780	0.17486	780	0.14616
779	0.17511	779	0.14576
778	0.17561	778	0.14722
777	0.17626	777	0.14826
776	0.17719	776	0.14899
775	0.17759	775	0.14842
774	0.17782	774	0.14761
773	0.17827	773	0.14722
772	0.17949	772	0.14739
771	0.18038	771	0.14821
770	0.18083	770	0.14852
769	0.18221	769	0.14948
768	0.18363	768	0.15123
767	0.18475	767	0.1511
766	0.18562	766	0.15195
765	0.18605	765	0.15338
764	0.18746	764	0.1546
763	0.18839	763	0.15516
762	0.18972	762	0.15625
761	0.19015	761	0.15666
760	0.19123	760	0.15691
759	0.19224	759	0.15708
758	0.19299	758	0.15823
757	0.19392	757	0.15879
756	0.19492	756	0.15913
755	0.19577	755	0.15884
754	0.1969	754	0.15946
753	0.19738	753	0.15969
752	0.19865	752	0.16102
751	0.19951	751	0.16136
750	0.20059	750	0.16197
749	0.20189	749	0.16306
748	0.20227	748	0.16328
747	0.20287	747	0.1633
746	0.20383	746	0.16324
745	0.20509	745	0.16361
744	0.20618	744	0.1646
743	0.20686	743	0.16448
742	0.20794	742	0.16511
741	0.20814	741	0.16441
740	0.20932	740	0.165
739	0.20998	739	0.16531
738	0.21077	738	0.16577
737	0.21227	737	0.16681
736	0.21363	736	0.16731
735	0.21433	735	0.16844
734	0.21488	734	0.16944
733	0.21587	733	0.17016
732	0.21736	732	0.17087
731	0.21855	731	0.17134
730	0.21968	730	0.17227
729	0.22061	729	0.1735
728	0.22176	728	0.174
727	0.22291	727	0.17425
726	0.22372	726	0.17505
725	0.22451	725	0.1752
724	0.22581	724	0.17551
723	0.22659	723	0.17555
722	0.2276	722	0.17635
721	0.22851	721	0.17686
720	0.22946	720	0.17713
719	0.23066	719	0.17803
718	0.23174	718	0.17773
717	0.23285	717	0.178
716	0.23373	716	0.17899
715	0.23529	715	0.17964
714	0.23633	714	0.18023
713	0.23721	713	0.18096
712	0.23832	712	0.18158
711	0.23951	711	0.18145
710	0.24054	710	0.18175
709	0.24174	709	0.18261
708	0.24309	708	0.18309
707	0.24432	707	0.18389
706	0.24566	706	0.18507
705	0.24683	705	0.18526
704	0.24768	704	0.18571
703	0.24927	703	0.18679
702	0.25053	702	0.18698
701	0.25166	701	0.18702
700	0.25256	700	0.18732
699	0.25365	699	0.18813
698	0.2551	698	0.18904
697	0.2563	697	0.18935
696	0.25701	696	0.18957
695	0.25792	695	0.19007
694	0.25913	694	0.19086
693	0.26056	693	0.1919
692	0.26162	692	0.19238
691	0.26315	691	0.19338
690	0.26487	690	0.19487
689	0.26633	689	0.19599
688	0.26779	688	0.19679
687	0.26867	687	0.19674
686	0.27008	686	0.19786
685	0.2721	685	0.19923
684	0.27391	684	0.20046
683	0.27565	683	0.20156
682	0.27699	682	0.20222
681	0.27862	681	0.20343
680	0.27964	680	0.20368
679	0.28066	679	0.20394
678	0.28226	678	0.20507
677	0.28408	677	0.20628
676	0.28588	676	0.20781
675	0.28749	675	0.20897
674	0.28888	674	0.20991
673	0.29026	673	0.21031
672	0.29185	672	0.21091
671	0.29357	671	0.21187
670	0.29499	670	0.21244
669	0.29676	669	0.21398
668	0.29846	668	0.21496
667	0.29987	667	0.21573
666	0.30108	666	0.21612
665	0.30218	665	0.21629
664	0.30342	664	0.21647
663	0.30492	663	0.21733
662	0.30634	662	0.21867
661	0.30778	661	0.21934
660	0.30924	660	0.22036
659	0.31073	659	0.22161
658	0.31231	658	0.22246
657	0.31393	657	0.22372
656	0.31585	656	0.22477
655	0.31798	655	0.22598
654	0.32014	654	0.22755
653	0.32191	653	0.22924
652	0.32353	652	0.22965
651	0.32521	651	0.22993
650	0.32687	650	0.23101
649	0.32834	649	0.23129
648	0.33019	648	0.23166
647	0.33208	647	0.23265
646	0.33409	646	0.23338
645	0.33562	645	0.23388
644	0.33683	644	0.23463
643	0.33833	643	0.23521
642	0.34008	642	0.23589
641	0.34179	641	0.23643
640	0.34349	640	0.23753
639	0.34488	639	0.2382
638	0.34673	638	0.2391
637	0.34833	637	0.23998
636	0.34999	636	0.24044
635	0.35148	635	0.24147
634	0.35331	634	0.24236
633	0.35538	633	0.24349
632	0.35761	632	0.24495
631	0.35955	631	0.24587
630	0.36132	630	0.24769
629	0.36345	629	0.24925
628	0.36573	628	0.25061
627	0.36758	627	0.25201
626	0.3696	626	0.25326
625	0.37176	625	0.25509
624	0.37402	624	0.25674
623	0.37595	623	0.25847
622	0.37779	622	0.2591
621	0.37958	621	0.26005
620	0.38149	620	0.26089
619	0.38409	619	0.26248
618	0.38635	618	0.26358
617	0.38867	617	0.26506
616	0.39129	616	0.26696
615	0.39338	615	0.268
614	0.39586	614	0.26965
613	0.39825	613	0.27097
612	0.40083	612	0.27264
611	0.40303	611	0.27424
610	0.40566	610	0.27622
609	0.40797	609	0.27796
608	0.41015	608	0.27932
607	0.41263	607	0.28104
606	0.41493	606	0.28281
605	0.41709	605	0.2842
604	0.41985	604	0.28654
603	0.42174	603	0.28738
602	0.42372	602	0.28839
601	0.42613	601	0.28996
600	0.4289	600	0.29209
599	0.43109	599	0.29351
598	0.43383	598	0.29573
597	0.4362	597	0.29731
596	0.43853	596	0.29892
595	0.44103	595	0.30038
594	0.44334	594	0.30189
593	0.44585	593	0.30334
592	0.44857	592	0.30542
591	0.45132	591	0.30774
590	0.45372	590	0.30918
589	0.45623	589	0.31097
588	0.45903	588	0.31279
587	0.46167	587	0.3146
586	0.46433	586	0.3165
585	0.46694	585	0.31822
584	0.46951	584	0.31999
583	0.47262	583	0.32235
582	0.47506	582	0.32404
581	0.47773	581	0.32572
580	0.48088	580	0.32814
579	0.48369	579	0.33012
578	0.48647	578	0.33192
577	0.48927	577	0.33399
576	0.49197	576	0.33536
575	0.49479	575	0.3373
574	0.49766	574	0.3392
573	0.5006	573	0.34137
572	0.50366	572	0.34365
571	0.50682	571	0.34639
570	0.51036	570	0.34921
569	0.51345	569	0.35142
568	0.51684	568	0.35443
567	0.52032	567	0.35724
566	0.52368	566	0.36009
565	0.52743	565	0.36383
564	0.53126	564	0.36717
563	0.53489	563	0.37038
562	0.53864	562	0.37371
561	0.54223	561	0.37662
560	0.54588	560	0.37926
559	0.54952	559	0.38254
558	0.55324	558	0.38576
557	0.55681	557	0.3883
556	0.56029	556	0.39101
555	0.56444	555	0.39439
554	0.56825	554	0.39727
553	0.57193	553	0.4001
552	0.57586	552	0.40332
551	0.57975	551	0.40643
550	0.58374	550	0.4096
549	0.58837	549	0.41383
548	0.5929	548	0.41773
547	0.59772	547	0.42186
546	0.60285	546	0.42678
545	0.60839	545	0.43217
544	0.61339	544	0.43673
543	0.61912	543	0.44238
542	0.62538	542	0.44859
541	0.63204	541	0.45541
540	0.63925	540	0.46282
539	0.64681	539	0.47065
538	0.65488	538	0.4792
537	0.66362	537	0.48843
536	0.67319	536	0.49856
535	0.68395	535	0.51026
534	0.69581	534	0.52332
533	0.70902	533	0.53789
532	0.72406	532	0.55466
531	0.7411	531	0.57392
530	0.75999	530	0.59555
529	0.78106	529	0.61981
528	0.80457	528	0.64798
527	0.82958	527	0.67861
526	0.85538	526	0.71179
525	0.88155	525	0.74768
524	0.90666	524	0.78431
523	0.92982	523	0.82104
522	0.9505	522	0.85689
521	0.96769	521	0.89008
520	0.98103	520	0.91989
519	0.99054	519	0.94533
518	0.99593	518	0.9659
517	0.99706	517	0.98088
516	0.99465	516	0.99106
515	0.98897	515	0.99599
514	0.98066	514	0.9962
513	0.97063	513	0.99233
512	0.95954	512	0.98486
511	0.94832	511	0.97516
510	0.93716	510	0.96322
509	0.92689	509	0.95075
508	0.91787	508	0.93854
507	0.90996	507	0.9269
506	0.90297	506	0.91553
505	0.89702	505	0.90503
504	0.89233	504	0.89612
503	0.88828	503	0.88775
502	0.88491	502	0.88021
501	0.88232	501	0.87391
500	0.88028	500	0.86836
499	0.879	499	0.86423
498	0.87801	498	0.86033
497	0.8774	497	0.85747
496	0.87721	496	0.85536
495	0.87734	495	0.85375
494	0.8779	494	0.85299
493	0.87838	493	0.85203
492	0.87902	492	0.85138
491	0.88003	491	0.85158
490	0.88111	490	0.85188
489	0.8821	489	0.85203
488	0.88329	488	0.85264
487	0.88468	487	0.85373
486	0.88591	486	0.85437
485	0.88748	485	0.85568
484	0.88908	484	0.85702
483	0.8905	483	0.85805
482	0.89211	482	0.85939
481	0.89409	481	0.86149
480	0.89596	480	0.86322
479	0.89767	479	0.86452
478	0.89966	478	0.86663
477	0.9016	477	0.86847
476	0.90352	476	0.87027
475	0.90566	475	0.87259
474	0.90787	474	0.87492
473	0.91014	473	0.87739
472	0.9127	472	0.8803
471	0.91523	471	0.8832
470	0.91762	470	0.88572
469	0.92009	469	0.88854
468	0.92278	468	0.89181
467	0.92533	467	0.89465
466	0.92826	466	0.89813
465	0.93123	465	0.90176
464	0.93408	464	0.90504
463	0.93661	463	0.90764
462	0.93952	462	0.91103
461	0.94238	461	0.91432
460	0.94541	460	0.91797
459	0.94815	459	0.92096
458	0.95095	458	0.92406
457	0.95394	457	0.92734
456	0.95705	456	0.93089
455	0.95996	455	0.93409
454	0.96311	454	0.93758
453	0.9663	453	0.94117
452	0.96958	452	0.94498
451	0.97296	451	0.94891
450	0.97606	450	0.95223
449	0.97924	449	0.95556
448	0.9827	448	0.95961
447	0.98626	447	0.96369
446	0.99	446	0.96815
445	0.99358	445	0.97228
444	0.99719	444	0.97637
443	1.00087	443	0.98065
442	1.00475	442	0.98527
441	1.00873	441	0.99015
440	1.01246	440	0.99426
439	1.01646	439	0.99889
438	1.02064	438	1.0041
437	1.02487	437	1.00903
436	1.02885	436	1.01368
435	1.03277	435	1.01809
434	1.03714	434	1.0233
433	1.04165	433	1.02882
432	1.04589	432	1.03362
431	1.05031	431	1.03874
430	1.05459	430	1.04346
429	1.05921	429	1.04907
428	1.06393	428	1.05486
427	1.06834	427	1.05979
426	1.07308	426	1.06538
425	1.07784	425	1.07097
424	1.08282	424	1.07706
423	1.08764	423	1.0828
422	1.09252	422	1.08848
421	1.09752	421	1.09462
420	1.10244	420	1.10041
419	1.10743	419	1.10643
418	1.11235	418	1.11209
417	1.1174	417	1.11775
416	1.12266	416	1.12405
415	1.12761	415	1.12977
414	1.13297	414	1.1363
413	1.13816	413	1.14242
412	1.14335	412	1.14836
411	1.14846	411	1.15424
410	1.15381	410	1.16041
409	1.1592	409	1.16689
408	1.1646	408	1.17311
407	1.16993	407	1.17946
406	1.17526	406	1.18594
405	1.18069	405	1.19223
404	1.18617	404	1.1989
403	1.19162	403	1.20517
402	1.19704	402	1.21135
401	1.20283	401	1.21845
400	1.20861	400	1.22565
399	1.2143	399	1.23251
398	1.21997	398	1.2391
397	1.22584	397	1.24648
396	1.2317	396	1.25358
395	1.23763	395	1.26074
394	1.24359	394	1.268
393	1.24968	393	1.27557
392	1.25568	392	1.28315
391	1.26201	391	1.29144
390	1.26791	390	1.29874
389	1.27405	389	1.30622
388	1.28036	388	1.31416
387	1.28673	387	1.32233
386	1.29321	386	1.33037
385	1.29993	385	1.33902
384	1.30665	384	1.34777
383	1.31355	383	1.35688
382	1.32052	382	1.36585
381	1.32777	381	1.37536
380	1.3352	380	1.38556
379	1.34303	379	1.39648
378	1.35093	378	1.40784
377	1.35919	377	1.42001
376	1.3676	376	1.43276
375	1.37615	375	1.44616
374	1.38475	374	1.46056
373	1.39331	373	1.47508
372	1.4018	372	1.49066
371	1.40969	371	1.50629
370	1.41694	370	1.5218
369	1.42324	369	1.53627
368	1.42875	368	1.55053
367	1.43326	367	1.56335
366	1.43646	366	1.57432
365	1.43869	365	1.58378
364	1.4401	364	1.59198
363	1.44066	363	1.59791
362	1.44064	362	1.60295
361	1.43991	361	1.6061
360	1.43928	360	1.60861
359	1.43835	359	1.60978
358	1.43778	358	1.61094
357	1.43743	357	1.61154
356	1.43762	356	1.6126
355	1.43835	355	1.61395
354	1.43961	354	1.61612
353	1.44108	353	1.61837
352	1.44301	352	1.62153
351	1.44506	351	1.62498
350	1.44748	350	1.62897
349	1.44991	349	1.6332
348	1.45258	348	1.63811
347	1.45524	347	1.64288
346	1.45787	346	1.64793
345	1.46057	345	1.65298
344	1.4633	344	1.65871
343	1.46601	343	1.66421
342	1.46891	342	1.67
341	1.47162	341	1.6759
340	1.4744	340	1.68206
339	1.47712	339	1.68817
338	1.4798	338	1.69424
337	1.48252	337	1.70046
336	1.4852	336	1.70669
335	1.48778	335	1.7129
334	1.49042	334	1.71958
333	1.49305	333	1.72602
332	1.49564	332	1.7326
331	1.49815	331	1.73933
330	1.50081	330	1.74623
329	1.50341	329	1.75294
328	1.50582	328	1.75981
327	1.50831	327	1.76693
326	1.51075	326	1.77404
325	1.51287	325	1.78082
324	1.51498	324	1.78741
323	1.51679	323	1.7936
322	1.5185	322	1.79932
321	1.52015	321	1.80472
320	1.52183	320	1.81002
319	1.52346	319	1.81484
318	1.52538	318	1.81992
317	1.52765	317	1.82513
316	1.53008	316	1.83039
315	1.53291	315	1.83643
314	1.53625	314	1.84345
313	1.54005	313	1.85167
312	1.54397	312	1.8605
311	1.54826	311	1.87044
310	1.55247	310	1.88112
309	1.55661	309	1.89197
308	1.5606	308	1.90363
307	1.56414	307	1.91529
306	1.56744	306	1.92656
305	1.57042	305	1.93787
304	1.57287	304	1.94867
303	1.57499	303	1.95876
302	1.57635	302	1.96791
301	1.5777	301	1.97689
300	1.57858	300	1.98513
299	1.57926	299	1.99213
298	1.57932	298	1.99889
297	1.57942	297	2.00359
296	1.57978	296	2.00946
295	1.57892	295	2.01498
294	1.5783	294	2.01885
293	1.5781	293	2.02277
292	1.57667	292	2.02532
291	1.57632	291	2.02611
290	1.57436	290	2.03298
289	1.5763	289	2.03183
288	1.57469	288	2.02781
287	1.57281	287	2.02429
286	1.571	286	2.03276
285	1.56643	285	2.02772
284	1.5525	284	2.00052
283	1.52643	283	1.9613
282	1.49636	282	1.89563
281	1.46879	281	1.87313

## Sheet: Figure 4d
470.53	-0.01387	470.53	0
471.32	0.01159	471.32	0.00101
472.1	-0.01173	472.1	-0.000645053
472.88	-0.01479	472.88	2.84486e-05
473.66	-0.01343	473.66	0.00132
474.45	0	474.45	-0.00104
475.23	-0.02648	475.23	-0.00109
476.01	-0.01309	476.01	-0.000743661
476.79	-0.01553	476.79	0.000322923
477.57	-0.02239	477.57	-0.000248338
478.35	-0.00584	478.35	-0.00111
479.14	-0.02025	479.14	-8.95459e-06
479.92	-0.03028	479.92	0.000402492
480.7	-0.01183	480.7	-7.04982e-05
481.48	-0.01869	481.48	0.00188
482.26	-0.02619	482.26	0.00118
483.04	-0.02799	483.04	0.000344918
483.82	-0.02093	483.82	0.00171
484.6	-0.00754	484.6	0.00235
485.38	-0.02643	485.38	0.00201
486.17	-0.03388	486.17	0.00305
486.95	-0.02745	486.95	0.00362
487.73	-0.01723	487.73	0.0037
488.51	-0.02156	488.51	0.00346
489.29	-0.0107	489.29	0.00449
490.07	-0.01946	490.07	0.00474
490.85	-0.00101	490.85	0.00748
491.63	-0.00661	491.63	0.00809
492.41	-0.02486	492.41	0.00817
493.19	-0.00325	493.19	0.00927
493.97	-0.03353	493.97	0.01112
494.75	-0.01697	494.75	0.01183
495.53	-0.01624	495.53	0.01489
496.31	-0.01488	496.31	0.0156
497.09	0.00547	497.09	0.01696
497.87	-0.00392	497.87	0.02094
498.65	-0.01142	498.65	0.02368
499.43	0.00514	499.43	0.02786
500.21	-0.01312	500.21	0.03276
500.99	0.00407	500.99	0.03612
501.77	0.000367785	501.77	0.04105
502.55	0.00426	502.55	0.0486
503.32	0.01445	503.32	0.05507
504.1	0.01391	504.1	0.06203
504.88	0.0216	504.88	0.07364
505.66	0.0236	505.66	0.08444
506.44	0.03826	506.44	0.09664
507.22	0.05291	507.22	0.11425
508	0.08022	508	0.12941
508.78	0.07463	508.78	0.15203
509.56	0.10004	509.56	0.17632
510.33	0.11718	510.33	0.20158
511.11	0.14007	511.11	0.23452
511.89	0.15725	511.89	0.26828
512.67	0.1833	512.67	0.30948
513.45	0.23276	513.45	0.35611
514.23	0.25754	514.23	0.40821
515	0.2981	515	0.46669
515.78	0.36085	515.78	0.52839
516.56	0.40082	516.56	0.59491
517.34	0.45472	517.34	0.66466
518.11	0.52439	518.11	0.73366
518.89	0.5941	518.89	0.80001
519.67	0.66698	519.67	0.86178
520.45	0.71644	520.45	0.91539
521.22	0.80257	521.22	0.95546
522	0.83811	522	0.9868
522.78	0.90339	522.78	0.9988
523.56	0.94273	523.56	1
524.33	0.93456	524.33	0.98406
525.11	0.97833	525.11	0.95499
525.89	0.9664	525.89	0.92183
526.66	1	526.66	0.87896
527.44	0.97352	527.44	0.83053
528.22	0.95906	528.22	0.77686
528.99	0.92178	528.99	0.72017
529.77	0.89087	529.77	0.66575
530.55	0.85046	530.55	0.61581
531.32	0.79989	531.32	0.56751
532.1	0.72088	532.1	0.51757
532.88	0.69313	532.88	0.47317
533.65	0.65205	533.65	0.43197
534.43	0.5838	534.43	0.39101
535.21	0.54909	535.21	0.35687
535.98	0.50927	535.98	0.32022
536.76	0.44355	536.76	0.29129
537.53	0.41703	537.53	0.26342
538.31	0.37599	538.31	0.23642
539.08	0.33934	539.08	0.21556
539.86	0.30843	539.86	0.19331
540.64	0.27499	540.64	0.17727
541.41	0.25732	541.41	0.15802
542.19	0.23211	542.19	0.1433
542.96	0.1847	542.96	0.12897
543.74	0.1829	543.74	0.11644
544.51	0.16587	544.51	0.10564
545.29	0.14761	545.29	0.0941
546.06	0.14007	546.06	0.08504
546.84	0.11612	546.84	0.07634
547.61	0.10352	547.61	0.06888
548.39	0.07514	548.39	0.06281
549.16	0.08153	549.16	0.05657
549.94	0.06707	549.94	0.05193
550.71	0.05827	550.71	0.04457
551.48	0.05706	551.48	0.04216
552.26	0.03754	552.26	0.03674
553.03	0.0357	553.03	0.03397
553.81	0.01807	553.81	0.02901
554.58	0.02762	554.58	0.02693
555.36	0.01696	555.36	0.02413
556.13	0.00373	556.13	0.02175
556.9	0.00632	556.9	0.01904
557.68	-0.00561	557.68	0.01798
558.45	0.00204	558.45	0.01612
559.23	-0.00862	559.23	0.01424
560	0.00979	560	0.01278
560.77	-0.01483	560.77	0.01181
561.55	-0.00904	561.55	0.01094
562.32	-0.01752	562.32	0.00932
563.09	-0.01259	563.09	0.00825
563.87	-0.00695	563.87	0.00715
564.64	-0.00898	564.64	0.00776
565.41	-0.00152	565.41	0.00633
566.19	-0.01361	566.19	0.00625
566.96	-0.01121	566.96	0.0056
567.73	-0.00501	567.73	0.00565
568.5	-0.00135	568.5	0.0052
569.28	-0.01217	569.28	0.00394
570.05	-0.0066	570.05	0.00451
570.82	-0.00547	570.82	0.00358
571.59	-0.00307	571.59	0.00395
572.37	-0.00566	572.37	0.00318
573.14	-0.00896	573.14	0.00244
573.91	0.00167	573.91	0.00131
574.68	0.00596	574.68	0.00171
575.46	-0.00865	575.46	0.00199
576.23	0.0178	576.23	0.000791017
577	0.00754	577	0.00149
577.77	0.00424	577.77	0.00147
578.54	0.00474	578.54	0.000729492
579.31	0.00835	579.31	0.000577957
580.09	-0.00499	580.09	0.000989403
580.86	0.00314	580.86	0.000968895
581.63	-0.000750374	581.63	0.00114
582.4	0.00485	582.4	0.000436525
583.17	-0.01423	583.17	0.000284989
583.94	-0.00989	583.94	0.00016621
584.71	0.01026	584.71	-0.000345651
585.49	-0.00878	585.49	3.30382e-05
586.26	-0.0114	586.26	0.000143557
587.03	-0.01972	587.03	0.000254077
587.8	-0.00969	587.8	0.000462867
588.57	0.00857	588.57	0.000966469
589.34	-0.01494	589.34	-0.000167774
590.11	-0.0144	590.11	0.000335828
590.88	-0.00437	590.88	0.000642889
591.65	-0.00383	591.65	0
592.42	-0.01532	592.42	0.000190364
593.19	-0.00655	593.19	0.000413486
593.96	-0.0193	593.96	0.000440066
594.73	-0.01434	594.73	-0.000319519
595.5	-0.00937	595.5	-0.000456724
596.27	-0.01832	596.27	0.000356022
597.04	-0.00829	597.04	-0.00086216
597.81	-0.01028	597.81	-0.000442497
598.58	0.00228	598.58	-0.00028489
599.35	-0.00921	599.35	-0.000520365
600.12	-0.01563	600.12	-0.00115
600.89	-0.00686	600.89	-0.000958558
601.66	-0.00696	601.66	-0.00208
602.43	-0.01021	602.43	-0.000479558
603.2	-0.00904	603.2	-0.00206
603.97	0.00732	603.97	-0.00144
604.74	-0.00923	604.74	-0.000825657
605.51	-0.01565	605.51	-0.00109
606.28	-0.00752	606.28	-0.000805254
607.05	0.00631	607.05	-0.00179
607.81	-0.01408	607.81	-0.00157
608.58	0.00735	608.58	-0.00174
609.35	-0.00667	609.35	-0.00159
610.12	-0.0055	610.12	-0.00166
610.89	-0.0018	610.89	-0.0016
611.66	0.0076	611.66	-0.00157
612.43	-8.69148e-05	612.43	-0.000989019
613.19	-0.00718	613.19	-0.00113
613.96	-0.01107	613.96	-0.00137
614.73	-0.0137	614.73	-0.00163
615.5	-0.00493	615.5	-0.00161
616.27	-0.00186	616.27	-0.00155
617.03	-0.00453	617.03	-0.00205
617.8	-0.00969	617.8	-0.00219
618.57	-0.00598	618.57	-0.0017
619.34	0.000251589	619.34	-0.00194
620.11	0.0041	620.11	-0.00175
620.87	-0.01179	620.87	-0.00234
621.64	-0.01625	621.64	-0.00202
622.41	-0.00173	622.41	-0.00242
623.18	-0.00809	623.18	-0.0023
623.94	0.000707225	623.94	-0.00241
624.71	0.00194	624.71	-0.00212
625.48	0.00254	625.48	-0.00235
626.24	-0.00575	626.24	-0.00239
627.01	0.00181	627.01	-0.00214
627.78	-0.00455	627.78	-0.00224
628.54	-0.00715	628.54	-0.00268
629.31	0.00231	629.31	-0.00249
630.08	-0.00405	630.08	-0.00233
630.84	0.00222	630.84	-0.00185
631.61	0.000918004	631.61	-0.00241
632.38	-0.00165	632.38	-0.00166
633.14	0.00462	633.14	-0.0021
633.91	0.00648	633.91	-0.00165
634.68	-0.000510084	634.68	-0.00172
635.44	-0.00564	635.44	-0.00278
636.21	0.01015	636.21	-0.0019
636.97	-0.00257	636.97	-0.00201
637.74	0.000560857	637.74	-0.00227
638.51	-0.000104487	638.51	-0.00172
639.27	0.00489	639.27	-0.00167
640.04	0.00739	640.04	-0.00144
640.8	0.0048	640.8	-0.00178
641.57	0.00413	641.57	-0.00103
642.33	-0.00163	642.33	-0.00101
643.1	0.00213	643.1	-0.00128
643.86	0.00144	643.86	-0.000993981
644.63	0.0052	644.63	-0.00136
645.39	-0.00499	645.39	-0.00186
646.16	4.13828e-05	646.16	-0.0017
646.92	0.00124	646.92	-0.00178
647.69	-0.00132	647.69	-0.00139
648.45	-0.00329	648.45	-0.0012
649.22	0.0144	649.22	-0.00124
649.98	0.00864	649.98	-0.00115
650.75	0.00967	650.75	-0.000997351
651.51	-0.000995865	651.51	-0.00176
652.28	0.00544	652.28	-0.00108
653.04	0.0011	653.04	-0.00128
653.8	0.00119	653.8	-0.00113
654.57	0.0013	654.57	-0.000841663
655.33	0.00772	655.33	-0.000949433
656.1	0.00213	656.1	-0.00112
656.86	0.00286	656.86	-0.000801326
657.63	-0.0021	657.63	-0.000971287
658.39	0.00242	658.39	-9.6351e-05
659.15	-0.000648695	659.15	-0.000302392
659.92	-0.0075	659.92	-0.000177541
660.68	-0.00804	660.68	0.000107771
661.44	-0.000991124	661.44	0
662.21	-0.00468	662.21	0.000117086
662.97	-0.000158675	662.97	0.000494707
663.73	-0.000700682	663.73	-0.000470704
664.5	0.00131	664.5	3.94646e-05
665.26	-0.00177	665.26	0.000810168
666.02	0.00275	666.02	0.000630922
666.79	-0.000934396	666.79	0.00051871
667.55	0.00042221	667.55	4.46517e-05
668.31	-0.000752668	668.31	0.000717084
669.07	-0.00256	669.07	0.000406811
669.84	0.00704	669.84	0.000425626
670.6	0.00903	670.6	0.000115353
671.36	-0.0029	671.36	-3.11368e-05
672.12	0.00415	672.12	0.000215456
672.89	-0.000171783	672.89	0.000332543
673.65	-0.00071379	673.65	0.000186053
674.41	0.00254	674.41	7.23209e-05
675.17	-0.00243	675.17	-0.00036898
675.93	0.00146	675.93	-0.000122387
676.7	0.00283	676.7	-0.000300113
677.46	-0.00151	677.46	-0.000217304
678.22	-0.00838	678.22	0.000422372
678.98	-0.00196	678.98	-5.16862e-05
679.74	-0.000601899	679.74	-0.000296446
680.5	0.00645	680.5	-0.000180881
681.27	0.0015	681.27	-0.000489634
682.03	0.00285	682.03	-0.000799907
682.79	-0.00528	682.79	-0.000553314
683.55	-0.000762599	683.55	-0.00020845
684.31	0.00945	684.31	-0.000223912
685.07	-0.00248	685.07	-0.000501429
685.83	0.000775735	685.83	0.000302031
686.59	0.000233728	686.59	-0.000303054
687.35	0.01488	687.35	9.05255e-06
688.12	0.00423	688.12	-0.000234187
688.88	0.00179	688.88	-5.31074e-05
689.64	-0.000650708	689.64	-0.000363381
690.4	0.0026	690.4	-0.000280572
691.16	-0.0011	691.16	-0.000361548
691.92	0.00152	691.92	-1.6684e-05
692.68	0.00288	692.68	-0.000785554
693.44	-0.000862823	693.44	0.000443746
694.2	0.00485	694.2	-0.000521666
694.96	-0.00463	694.96	-0.000569885
695.72	-0.00208	695.72	-0.000487076
696.48	0.00173	696.48	-0.000535294
697.24	0.00364	697.24	-0.000255944
698	-0.00267	698	-0.000107622
698.76	-0.00202	698.76	-5.75697e-05
699.52	0.00243	699.52	0.00064762
700.28	0.00814	700.28	-8.84933e-05
701.04	0.00309	701.04	0.0001581
701.8	0.00184	701.8	0.000273666
702.55	0.00437	702.55	-7.08856e-05
703.31	0.00945	703.31	0.000437763
704.07	0.01326	704.07	0.00074987
704.83	0.01264	704.83	0.00113
705.59	0.00823	705.59	0.00101
706.35	0.01774	706.35	0.000867269
707.11	0.01396	707.11	0.00131
707.87	0.00954	707.87	0.00103
708.63	0.01968	708.63	0.000919154
709.38	0.01652	709.38	0.00116
710.14	0.01463	710.14	0.00118
710.9	0.01465	710.9	0.0013
711.66	0.0153	711.66	0.00138
712.42	0.01721	712.42	0.00146
713.18	0.02102	713.18	0.00141
713.93	0.0128	713.93	0.0014
714.69	0.01408	714.69	0.00135
715.45	0.01789	715.45	0.00084247
716.21	0.01601	716.21	0.000663224
716.97	0.02172	716.97	0.000811546
717.72	0.01792	717.72	0.000761807
718.48	0.01034	718.48	0.000517047
719.24	0.01352	719.24	0.000599856
720	0.01037	720	0.000224068
720.75	0.01733	720.75	0.000862224
721.51	0.01165	721.51	0.000420922
722.27	0.03065	722.27	0.00103
723.03	0.01674	723.03	0.00105
723.78	0.02181	723.78	0.00106
724.54	0.01866	724.54	0.000816151
725.3	0.00412	725.3	0.000243822
726.05	0.01741	726.05	0.000292353
726.81	0.01805	726.81	0.000473433
727.57	0.01427	727.57	0.000490728
728.32	0.01301	728.32	0.000342718
729.08	0.01239	729.08	-0.000229611
729.84	0.01114	729.84	0.000115253
730.59	0.0124	730.59	0
731.35	0.00546	731.35	-0.00015007
732.11	0.00864	732.11	-0.000791492
732.86	0.00927	732.86	-0.000746063
733.62	0.01266	733.62	-0.000765105
734.37	0.00572	734.37	-0.00101
735.13	0.00765	735.13	-0.00107
735.89	0.00769	735.89	-0.00112
736.64	0.00392	736.64	-0.00101
737.4	0.00332	737.4	-0.00126
738.15	0.00145	738.15	-0.0015
738.91	0.00275	738.91	-0.00149
739.66	0.000247248	739.66	-0.00115
740.42	0.00978	740.42	-0.00117
741.17	0.00158	741.17	-0.00139
741.93	0.00288	741.93	-0.00147
742.68	0.00417	742.68	-0.00136
743.44	-0.000858078	743.44	-0.00135
744.19	0.00613	744.19	-0.00124
744.95	0.003	744.95	-0.00125
745.7	0.00556	745.7	-0.00127
746.46	0.01066	746.46	-0.000966132
747.21	0.00246	747.21	-0.000855189
747.97	0.00376	747.97	-0.00101
748.72	0.00505	748.72	-0.000861559
749.48	0.00129	749.48	-0.00104
750.23	-0.00185	750.23	-0.000933442
750.99	0.00578	750.99	-0.00112
751.74	0.00391	751.74	-0.00143
752.49	-0.00239	752.49	-0.00119
753.25	0.000808915	753.25	-0.00114
754	-0.00423	754	-0.00162
754.76	-0.00166	754.76	-0.00167
755.51	0.00659	755.51	-0.00169
756.26	0.000924934	756.26	-0.00181
757.02	-0.00727	757.02	-0.0018
757.77	-0.000911272	757.77	-0.00198
758.52	0.00165	758.52	-0.00187
759.28	-0.00275	759.28	-0.00179
760.03	-0.00525	760.03	-0.00171
760.78	-0.00839	760.78	-0.00196
761.54	-0.00456	761.54	-0.00179
762.29	-0.00326	762.29	-0.00181
763.04	-0.0045	763.04	-0.00179
763.8	-0.00573	763.8	-0.00181
764.55	-0.00128	764.55	-0.00173
765.3	-0.01011	765.3	-0.00192
766.05	-0.00439	766.05	-0.00194
766.81	-0.00498	766.81	-0.00166
767.56	-0.00306	767.56	-0.00168
768.31	-0.00556	768.31	-0.00164
769.06	-0.00301	769.06	-0.00175
769.82	-0.00867	769.82	-0.00171
770.57	-0.000411593	770.57	-0.00179
771.32	-0.00671	771.32	-0.00198
772.07	-0.00479	772.07	-0.00187
772.82	-0.000331176	772.82	-0.00189
773.58	-0.00409	773.58	-0.00171
774.33	-0.00090164	774.33	-0.00183
775.08	-0.000874834	775.08	-0.00182
775.83	-0.00718	775.83	-0.00193
776.58	-0.00525	776.58	-0.00186
777.33	-0.00206	777.33	-0.00155
778.09	-0.00139	778.09	-0.0016
778.84	-0.00136	778.84	-0.00162
779.59	-0.00324	779.59	-0.00151
780.34	-0.00384	780.34	-0.00133
781.09	-0.000651591	781.09	-0.00139
781.84	-0.00442	781.84	-0.00127
782.59	3.48919e-05	782.59	-0.0012
783.34	0.00386	783.34	-0.00125
784.09	-0.00244	784.09	-0.0012
784.85	-0.000508766	784.85	-0.00112
785.6	-0.00048196	785.6	-0.00118
786.35	0.00144	786.35	-0.000935039
787.1	0.000837394	787.1	-0.00102
787.85	0.00403	787.85	-0.000942451
788.6	-0.00227	788.6	-0.000897022
789.35	0.00155	789.35	-0.000753322
790.1	0.00727	790.1	-0.000445838
790.85	0.00603	790.85	-0.000727978
791.6	0.00606	791.6	-0.000780819
792.35	0.00735	792.35	-0.000375064
793.1	0.00485	793.1	-0.000427905
793.85	0.00741	793.85	-0.000480747
794.6	0.00997	794.6	-0.000435317
795.35	0.01063	795.35	-0.000357131
796.1	0.00749	796.1	-0.000147918
796.85	0.00941	796.85	-0.000331787
797.6	0.01197	797.6	-5.70591e-05
798.34	0.00883	798.34	5.28414e-05
799.09	0.01202	799.09	0
799.84	0.01457	799.84	7.71006e-05
800.59	0.01017	800.59	0.000350742
801.34	0.014	801.34	0.000198545
802.09	0.01149	802.09	0.000111861
802.84	0.06468	802.84	0.00156
803.59	0.01597	803.59	0.000266062
804.34	0.01663	804.34	4.83508e-05
805.08	0.01349	805.08	0.000223568
805.83	0.02048	805.83	0.000202397
806.58	0.0186	806.58	0.000213984
807.33	0.02812	807.33	0.000847952
808.08	0.03258	808.08	0.00207
808.83	0.03894	808.83	0.00297
809.57	0.04465	809.57	0.00308
810.32	0.04088	810.32	0.00276
811.07	0.03521	811.07	0.00208
811.82	0.02131	811.82	0.000655263
812.57	0.02324	812.57	0.000241011
813.31	0.0163	813.31	-0.000173397
814.06	0.02328	814.06	-0.000423865
814.81	0.02648	814.81	-0.000346764
815.56	0.02081	815.56	-0.000335178
816.3	0.02272	816.3	-0.000323745
817.05	0.02591	817.05	-0.000181131
817.8	0.02468	817.8	-0.000235058
818.55	0.0247	818.55	-0.000321742
819.29	0.02472	819.29	-0.000474094
820.04	0.02475	820.04	-0.000167695
820.79	0.02731	820.79	-0.000385406
821.53	0.02163	821.53	-0.000242946
822.28	0.02039	822.28	-0.000264117
823.03	0.02611	823.03	-0.000187016
823.77	0.02803	823.77	-0.000208341
824.52	0.03122	824.52	-0.000262267
825.27	0.03251	825.27	-5.41394e-05
826.01	0.03443	826.01	-0.000272005
826.76	0.03129	826.76	-0.000489717
827.51	0.02689	827.51	-0.000248832
828.25	0.0288	828.25	-0.000171886
829	0.02946	829	-0.000324083
829.74	0.02885	829.74	-0.000378165
830.49	0.02888	830.49	-0.000301064
831.23	0.03016	831.23	-0.000322389
831.98	0.03145	831.98	-0.000376316
832.73	0.02895	832.73	-0.000495756
833.47	0.03403	833.47	-0.000222269
834.22	0.03595	834.22	-0.000374466
834.96	0.0385	834.96	-0.00029752
835.71	0.03663	835.71	-0.000253177
836.45	0.03538	836.45	-0.000405529
837.2	0.03668	837.2	-0.000262914
837.94	0.03859	837.94	-0.000185968
838.69	0.03799	838.69	-0.000207138
839.43	0.04117	839.43	-0.000457761
840.18	0.04056	840.18	-0.000184119
840.92	0.03868	840.92	-0.000107173
841.67	0.03934	841.67	-0.000193857
842.41	0.03873	842.41	-0.000149668
843.16	0.04065	843.16	-0.000236352
843.9	0.04573	843.9	-9.38918e-05
844.65	0.04323	844.65	-0.000409874
845.39	0.04325	845.39	-0.000234657
846.13	0.0439	846.13	-0.000223225
846.88	0.04772	846.88	-0.000211638
847.62	0.04647	847.62	-6.91781e-05
848.37	0.04397	848.37	-0.000516188
849.11	0.04335	849.11	-0.000177186
849.85	0.04654	849.85	-0.000329539
850.6	0.05353	850.6	-0.000154167
851.34	0.04911	851.34	-0.000241006
852.08	0.0504	852.08	-0.00026233
852.83	0.05106	852.83	-0.000217987
853.57	0.05171	853.57	-4.27698e-05
854.31	0.04856	854.31	-0.000162365
855.06	0.05935	855.06	0.000111277
855.8	0.05114	855.8	-0.00030313
856.54	0.05369	856.54	-0.000422726
857.29	0.05118	857.29	-0.000247354
858.03	0.0588	858.03	-0.000268679
858.77	0.05248	858.77	-0.00022449
859.52	0.05694	859.52	-0.000474958
860.26	0.05949	860.26	2.78277e-05
861	0.05128	861	-0.000288309
861.74	0.05889	861.74	-0.000145849
862.49	0.05766	862.49	-3.59915e-05
863.23	0.05704	863.23	-0.000155587
863.97	0.05706	863.97	-0.000111398
864.71	0.06277	864.71	6.38192e-05
865.46	0.05647	865.46	-0.000186649
866.2	0.06155	866.2	-0.000109703
866.94	0.06473	866.94	0
867.68	0.06032	867.68	-0.000227494
868.42	0.0654	868.42	-6.19055e-05
869.16	0.06036	869.16	-0.000191129
869.91	0.06481	869.91	7.27546e-05
870.65	0.068	870.65	-0.000154739
871.39	0.06801	871.39	-0.000152935
872.13	0.06487	872.13	1.26532e-05
872.87	0.06489	872.87	-1.82996e-05
873.61	0.06617	873.61	-4.92523e-05
874.35	0.06682	874.35	-8.02051e-05
875.1	0.06495	875.1	-0.000111134
875.84	0.07003	875.84	-0.000174843
876.58	0.06942	876.58	2.35023e-05
877.32	0.0688	877.32	-0.000171235
878.06	0.06819	878.06	0.000125381
878.8	0.07706	878.8	-3.84228e-06
879.54	0.07582	879.54	3.07187e-05
880.28	0.06634	880.28	-0.000262289
881.02	0.06952	881.02	1.57007e-06
881.76	0.07271	881.76	3.61311e-05
882.5	0.07462	882.5	-0.000191363
883.24	0.0778	883.24	-0.000189559
883.98	0.07149	883.98	-0.000122241
884.72	0.07658	884.72	4.33475e-05
885.46	0.08545	885.46	-2.03621e-05
886.2	0.07535	886.2	-1.8558e-05
886.94	0.07916	886.94	-0.000278809
887.68	0.07791	887.68	-0.000211491
888.42	0.07856	888.42	-0.000144173
889.16	0.08301	889.16	-0.00024064
889.9	0.0805	889.9	-7.50512e-05
890.64	0.08241	890.64	-7.73332e-06
891.38	0.08243	891.38	-0.000169714
892.12	0.07929	892.12	-0.00026618
892.86	0.08057	892.86	-0.000133349
893.6	0.08755	893.6	-0.000262572
894.34	0.0863	894.34	-0.000195254
895.07	0.08062	895.07	-0.000193474
895.81	0.0857	895.81	-6.06427e-05
896.55	0.08698	896.55	-0.000189866
897.29	0.09206	897.29	-0.000122548
898.03	0.08828	898.03	1.02835e-05
898.77	0.08703	898.77	-8.61831e-05
899.51	0.09148	899.51	-0.000248163
900.25	0.09087	900.25	-4.9818e-05
900.98	0.08581	900.98	-0.000146309
901.72	0.09089	901.72	-0.000210019
902.46	0.09344	902.46	-7.71869e-05
903.2	0.0903	903.2	-0.000304681
903.94	0.09348	903.94	-0.00027012
904.67	0.09096	904.67	-0.00017007
905.41	0.09287	905.41	6.10327e-05
906.15	0.09985	906.15	-0.000100948
906.89	0.09481	906.89	-0.0001319
907.62	0.09608	907.62	-0.000228391
908.36	0.09863	908.36	-0.000226587
909.1	0.09422	909.1	-0.000159269
909.84	0.0993	909.84	-5.91945e-05
910.57	0.09741	910.57	-0.000122929
911.31	0.09996	911.31	-0.000186638
912.05	0.09935	912.05	0.000109978
912.78	0.10126	912.78	-1.92699e-05
913.52	0.09938	913.52	-0.000214007
914.26	0.10192	914.26	-0.000343231
915	0.09625	915	-0.000243156
915.73	0.10512	915.73	-0.000208619
916.47	0.1026	916.47	-0.000337843
917.21	0.10515	917.21	5.70442e-05
917.94	0.10516	917.94	-0.000137717
918.68	0.10265	918.68	-0.000299698
919.41	0.11278	919.41	-0.000101377
920.15	0.10964	920.15	-0.000197843
920.89	0.10206	920.89	-0.00029431
921.62	0.10334	921.62	-0.000161502
922.36	0.10462	922.36	-0.000159698
923.09	0.10716	923.09	-2.68911e-05
923.83	0.10844	923.83	-0.000188871
924.57	0.10909	924.57	-0.000187067
925.3	0.11164	925.3	-0.000414586
926.04	0.12115	926.04	-0.00011797
926.77	0.10787	926.77	-0.000214461
927.51	0.11295	927.51	-8.16289e-05
928.24	0.11106	928.24	-4.70923e-05
928.98	0.11361	928.98	-4.52882e-05
929.71	0.11425	929.71	-4.35084e-05
930.45	0.11553	930.45	-0.000139975
931.18	0.11997	931.18	-0.000138195
931.92	0.11493	931.92	-7.08774e-05
932.65	0.11494	932.65	-0.000101855
933.39	0.11812	933.39	-0.000132807
934.12	0.11876	934.12	0
934.86	0.12258	934.86	-9.12865e-05
935.59	0.12575	935.59	0.000112144
936.33	0.1207	936.33	-0.00020844
937.06	0.12451	937.06	-0.000136037
937.79	0.12199	937.79	-9.63901e-05
938.53	0.12517	938.53	-5.66491e-05
939.26	0.12581	939.26	0.000212296
940	0.1271	940	5.54953e-05
940.73	0.12774	940.73	-3.12869e-06
941.46	0.12395	941.46	6.92748e-05
942.2	0.12587	942.2	7.62589e-05
942.93	0.12461	942.93	0.000345204
943.67	0.12653	943.67	2.4619e-05
944.4	0.1278	944.4	3.15087e-05
945.13	0.12718	945.13	5.64156e-06
945.87	0.13353	945.87	0.000110896
946.6	0.12531	946.6	5.22723e-05
947.33	0.13354	947.33	-0.000104622
948.07	0.12787	948.07	3.33892e-05
948.8	0.12914	948.8	4.0279e-05
949.53	0.13548	949.53	0.000276467
950.26	0.13296	950.26	5.40584e-05
951	0.13614	951	6.10425e-05
951.73	0.13362	951.73	0.000166203
952.46	0.13932	952.46	0.000271363
953.2	0.13871	953.2	0.000311104
953.93	0.13302	953.93	0.000317994
954.66	0.1324	954.66	0.000455911
955.39	0.14063	955.39	0.000430044
956.12	0.14127	956.12	0.000404177
956.86	0.13686	956.86	0.000411161
957.59	0.1451	957.59	0.000450808
958.32	0.14131	958.32	0.000392184
959.05	0.14259	959.05	0.000726642
959.78	0.14133	959.78	0.000602504
960.52	0.14388	960.52	0.000707759
961.25	0.14642	961.25	0.000681892
961.98	0.14959	961.98	0.000721539
962.71	0.15024	962.71	0.000793942
963.44	0.14898	963.44	0.000931859
964.17	0.15279	964.17	0.000905992
964.9	0.14963	964.9	0.000912882
965.64	0.15028	965.64	0.000756082
966.37	0.14839	966.37	0.000959513
967.1	0.15093	967.1	0.000966402
967.83	0.15411	967.83	0.00104
968.56	0.15538	968.56	0.00124
969.29	0.15349	969.29	0.000888801
970.02	0.1573	970.02	0.000961204
970.75	0.15351	970.75	0.00103
971.48	0.15795	971.48	0.00111
972.21	0.15543	972.21	0.00108
972.94	0.15733	972.94	0.00122
973.67	0.15608	973.67	0.00103
974.4	0.15735	974.4	0.0013
975.13	0.16179	975.13	0.00124
975.86	0.15927	975.86	0.00125
976.59	0.16371	976.59	0.00115
977.32	0.16309	977.32	0.00113
978.05	0.16183	978.05	0.0012
978.78	0.1669	978.78	0.00134
979.51	0.16501	979.51	0.00125
980.24	0.16502	980.24	0.00135
980.97	0.16756	980.97	0.00159
981.7	0.1682	981.7	0.0013
982.43	0.17138	982.43	0.00164
983.16	0.16949	983.16	0.00158
983.89	0.17266	983.89	0.00171
984.62	0.1752	984.62	0.00179
985.35	0.17331	985.35	0.00176
986.08	0.17712	986.08	0.00196
986.8	0.18471	986.8	0.0023
987.53	0.18346	987.53	0.0029
988.26	0.19043	988.26	0.00343
988.99	0.19487	988.99	0.00428
989.72	0.2031	989.72	0.00472
990.45	0.20881	990.45	0.00548
991.18	0.21768	991.18	0.00627
991.9	0.22527	991.9	0.00687
992.63	0.22402	992.63	0.0072
993.36	0.22719	993.36	0.00757
994.09	0.2291	994.09	0.00735
994.82	0.23164	994.82	0.00745
995.54	0.23291	995.54	0.00782
996.27	0.23608	996.27	0.00766
997	0.24052	997	0.00809
997.73	0.24686	997.73	0.00817
998.45	0.24939	998.45	0.0085
999.18	0.2437	999.18	0.00877
999.91	0.25067	999.91	0.00907
1000.64	0.24752	1000.64	0.00924
1001.36	0.25068	1001.36	0.00902
1002.09	0.24879	1002.09	0.00913
1002.82	0.2507	1002.82	0.00917
1003.55	0.25514	1003.55	0.0096
1004.27	0.26084	1004.27	0.00983
1005	0.26464	1005	0.0102
1005.73	0.27351	1005.73	0.01129
1006.45	0.28301	1006.45	0.01169
1007.18	0.28555	1007.18	0.01245
1007.9	0.29377	1007.9	0.01272
1008.63	0.30328	1008.63	0.01371
1009.36	0.30645	1009.36	0.01499
1010.08	0.31025	1010.08	0.01497
1010.81	0.32038	1010.81	0.01589
1011.54	0.32672	1011.54	0.01596
1012.26	0.31723	1012.26	0.01662
1012.99	0.33622	1012.99	0.01765
1013.71	0.33749	1013.71	0.01733
1014.44	0.3413	1014.44	0.01815
1015.16	0.35332	1015.16	0.01927
1015.89	0.35333	1015.89	0.02066
1016.62	0.35524	1016.62	0.02115
1017.34	0.3622	1017.34	0.02106
1018.07	0.3755	1018.07	0.0214
1018.79	0.36664	1018.79	0.02173
1019.52	0.36855	1019.52	0.02095
1020.24	0.35589	1020.24	0.02047
1020.97	0.34641	1020.97	0.01975
1021.69	0.34831	1021.69	0.01825
1022.42	0.35401	1022.42	0.01849
1023.14	0.34325	1023.14	0.01722
1023.87	0.3306	1023.87	0.01772
1024.59	0.33757	1024.59	0.01753
1025.32	0.33504	1025.32	0.01649
1026.04	0.33251	1026.04	0.01695
1026.76	0.33694	1026.76	0.01686
1027.49	0.34265	1027.49	0.01719
1028.21	0.34202	1028.21	0.0172
1028.94	0.34329	1028.94	0.01704
1029.66	0.33823	1029.66	0.01705
1030.38	0.34962	1030.38	0.01771
1031.11	0.36545	1031.11	0.01824
1031.83	0.35343	1031.83	0.01864
1032.56	0.36103	1032.56	0.01862
1033.28	0.36926	1033.28	0.01938
1034	0.37685	1034	0.0206
1034.73	0.37433	1034.73	0.02041
1035.45	0.38762	1035.45	0.02143
1036.17	0.37623	1036.17	0.02088
1036.9	0.37497	1036.9	0.02112
1037.62	0.37877	1037.62	0.02148
1038.34	0.38637	1038.34	0.02123
1039.06	0.39143	1039.06	0.02199
1039.79	0.39714	1039.79	0.02167
1040.51	0.38954	1040.51	0.02063
1041.23	0.38574	1041.23	0.02089
1041.96	0.38006	1041.96	0.02093
1042.68	0.37563	1042.68	0.02035
1043.4	0.37816	1043.4	0.01967
1044.12	0.38259	1044.12	0.01978
1044.85	0.37374	1044.85	0.01952
1045.57	0.37501	1045.57	0.0193
1046.29	0.37944	1046.29	0.0195
1047.01	0.38134	1047.01	0.01902
1047.73	0.37501	1047.73	0.01902
1048.46	0.37755	1048.46	0.01939
1049.18	0.37818	1049.18	0.01963
1049.9	0.38514	1049.9	0.01967
1050.62	0.37818	1050.62	0.01908
1051.34	0.38325	1051.34	0.01938
1052.06	0.38198	1052.06	0.01965
1052.78	0.39084	1052.78	0.02064
1053.51	0.38452	1053.51	0.02068
1054.23	0.40351	1054.23	0.02131
1054.95	0.40161	1054.95	0.0224
1055.67	0.40984	1055.67	0.02231
1056.39	0.40731	1056.39	0.02261
1057.11	0.40604	1057.11	0.02196
1057.83	0.413	1057.83	0.02236
1058.55	0.4206	1058.55	0.02309
1059.27	0.42819	1059.27	0.02411
1059.99	0.43136	1059.99	0.02458
1060.71	0.43136	1060.71	0.02488
1061.43	0.43452	1061.43	0.02472
1062.16	0.44339	1062.16	0.02476
1062.88	0.43643	1062.88	0.02575
1063.6	0.4396	1063.6	0.025
1064.32	0.44023	1064.32	0.02475
1065.04	0.42947	1065.04	0.02505
1065.76	0.42441	1065.76	0.02493
1066.48	0.42757	1066.48	0.02477
1067.19	0.43073	1067.19	0.02445
1067.91	0.42883	1067.91	0.02396
1068.63	0.4263	1068.63	0.02453
1069.35	0.4225	1069.35	0.0245
1070.07	0.42883	1070.07	0.02398
1070.79	0.21239	1070.79	-0.000118657
1071.51	0.21302	1071.51	-0.000111861
1072.23	0.21366	1072.23	-0.000137823
1072.95	0.21366	1072.95	0

## Sheet: Figure 4e
0	0
2	14.7
5	22
10	30

## Sheet: Figure 4f
-4.60924	0	0	0.0001	0.0002	0
-4.58914	0	0	0.0002	0.0006	0
-4.56914	0	0	0.0005	0.0017	0
-4.54914	0	0.0001	0.0012	0.004	0
-4.52904	0	0.0002	0.0026	0.0091	0
-4.50904	0	0.0005	0.0055	0.0187	0
-4.48894	0.0001	0.0009	0.0109	0.0358	0.0001
-4.46894	0.0001	0.0016	0.0196	0.0643	0.0001
-4.44894	0.0003	0.0028	0.0337	0.1077	0.0003
-4.42884	0.0005	0.0046	0.054	0.1694	0.0005
-4.40884	0.0007	0.0071	0.0826	0.2512	0.0009
-4.38874	0.0009	0.0107	0.1204	0.352	0.0016
-4.36874	0.0014	0.0155	0.1687	0.4686	0.0028
-4.34874	0.0018	0.0222	0.2293	0.5963	0.0047
-4.32864	0.0024	0.0315	0.3049	0.7298	0.0077
-4.30864	0.0029	0.0447	0.4015	0.8652	0.0124
-4.28854	0.0037	0.0634	0.5256	0.9998	0.0194
-4.26854	0.0047	0.0896	0.6859	1.1324	0.0293
-4.24854	0.0059	0.1251	0.8887	1.2612	0.0424
-4.22844	0.0073	0.1706	1.1367	1.3814	0.0587
-4.20844	0.009	0.2255	1.4234	1.4833	0.0774
-4.18834	0.0109	0.2872	1.7326	1.5544	0.0968
-4.16834	0.0126	0.3512	2.0392	1.5802	0.1149
-4.14834	0.0141	0.4121	2.3146	1.5502	0.1293
-4.12824	0.015	0.4649	2.5343	1.4608	0.1379
-4.10824	0.0152	0.5072	2.6864	1.3187	0.1395
-4.08814	0.0149	0.5393	2.7763	1.1396	0.1343
-4.06814	0.014	0.5644	2.8231	0.9451	0.1237
-4.04814	0.0129	0.5878	2.8558	0.7578	0.1099
-4.02804	0.012	0.615	2.9028	0.5977	0.0955
-4.00804	0.0115	0.6503	2.9869	0.4787	0.0831
-3.98794	0.0118	0.6968	3.1247	0.4112	0.0751
-3.96794	0.0132	0.757	3.3297	0.4016	0.074
-3.94794	0.016	0.8328	3.6145	0.4557	0.0819
-3.92784	0.02	0.9251	3.9898	0.578	0.1007
-3.90784	0.0256	1.033	4.4573	0.7678	0.1314
-3.88774	0.032	1.1517	4.9996	1.0169	0.1732
-3.86774	0.0392	1.2712	5.5739	1.3056	0.2228
-3.84774	0.0465	1.3776	6.1138	1.6046	0.2746
-3.82764	0.053	1.4552	6.5391	1.8801	0.3217
-3.80764	0.0583	1.4902	6.7779	2.1034	0.3579
-3.78754	0.0621	1.476	6.7864	2.2635	0.38
-3.76754	0.0641	1.4134	6.5629	2.372	0.3892
-3.74754	0.0645	1.3126	6.1487	2.4648	0.3909
-3.72744	0.0634	1.1883	5.6154	2.5927	0.393
-3.70744	0.0616	1.0571	5.045	2.8062	0.403
-3.68734	0.0595	0.9324	4.5117	3.1385	0.4252
-3.66734	0.0575	0.8233	4.0678	3.5908	0.4592
-3.64734	0.0559	0.7338	3.7412	4.1291	0.5005
-3.62724	0.0552	0.6651	3.5408	4.6897	0.543
-3.60724	0.0555	0.6164	3.464	5.194	0.581
-3.58714	0.0574	0.5872	3.5005	5.5663	0.612
-3.56714	0.0609	0.5761	3.6363	5.7496	0.6359
-3.54714	0.0661	0.5813	3.8487	5.7154	0.6545
-3.52704	0.0728	0.5993	4.1044	5.4664	0.6683
-3.50704	0.0805	0.6246	4.3637	5.0326	0.6758
-3.48694	0.0882	0.6515	4.5868	4.4637	0.6729
-3.46694	0.0955	0.6748	4.744	3.8187	0.6547
-3.44694	0.1025	0.6929	4.825	3.1552	0.6175
-3.42684	0.1097	0.7058	4.8408	2.5219	0.5611
-3.40684	0.1179	0.7157	4.8147	1.9544	0.4891
-3.38674	0.1276	0.7244	4.77	1.474	0.4086
-3.36674	0.1385	0.7315	4.7186	1.0892	0.3277
-3.34674	0.1496	0.7345	4.6573	0.7995	0.2538
-3.32664	0.1596	0.7297	4.573	0.5987	0.1923
-3.30664	0.1668	0.7144	4.4563	0.4801	0.1458
-3.28654	0.1702	0.6883	4.3093	0.4403	0.115
-3.26654	0.1698	0.6534	4.151	0.4799	0.0992
-3.24654	0.1664	0.6139	4.0087	0.6039	0.0977
-3.22644	0.161	0.5737	3.909	0.8166	0.1093
-3.20644	0.1539	0.5353	3.866	1.1169	0.1327
-3.18634	0.1456	0.4997	3.8794	1.4947	0.1661
-3.16634	0.1361	0.4674	3.9402	1.9284	0.2072
-3.14634	0.1261	0.439	4.0386	2.39	0.2533
-3.12624	0.1168	0.4169	4.1736	2.8512	0.3019
-3.10624	0.1097	0.404	4.3526	3.2918	0.3514
-3.08614	0.1063	0.4026	4.5859	3.7027	0.4004
-3.06614	0.1074	0.4131	4.8771	4.0851	0.4478
-3.04614	0.1131	0.4332	5.2182	4.4441	0.4919
-3.02604	0.1224	0.458	5.5843	4.7825	0.5299
-3.00604	0.1332	0.4816	5.944	5.0955	0.5583
-2.98594	0.1436	0.4983	6.2705	5.374	0.574
-2.96594	0.1518	0.5046	6.5545	5.6092	0.575
-2.94594	0.1568	0.4996	6.8084	5.7999	0.562
-2.92584	0.1581	0.4859	7.0651	5.954	0.5376
-2.90584	0.1558	0.4672	7.366	6.0844	0.5063
-2.88574	0.1514	0.4482	7.7447	6.2024	0.4726
-2.86574	0.1458	0.4334	8.2145	6.3115	0.4399
-2.84574	0.1401	0.4254	8.7593	6.4071	0.4103
-2.82564	0.1352	0.4245	9.3391	6.4836	0.3842
-2.80564	0.131	0.4295	9.8908	6.5393	0.3612
-2.78554	0.1274	0.4373	10.3423	6.5811	0.3405
-2.76554	0.1235	0.4438	10.622	6.6179	0.3217
-2.74554	0.1185	0.4448	10.6718	6.6545	0.3041
-2.72544	0.1118	0.4372	10.4642	6.6854	0.2871
-2.70544	0.1031	0.4195	10.0126	6.6992	0.2701
-2.68534	0.0925	0.3923	9.3781	6.6861	0.2526
-2.66534	0.0811	0.3583	8.6623	6.6493	0.2344
-2.64534	0.07	0.3218	7.985	6.6061	0.2164
-2.62524	0.0602	0.2869	7.4593	6.5834	0.1995
-2.60524	0.0527	0.2572	7.1698	6.6046	0.1851
-2.58514	0.0484	0.2344	7.1606	6.6777	0.1742
-2.56514	0.047	0.2189	7.4371	6.7912	0.1675
-2.54514	0.0488	0.2096	7.9744	6.9166	0.1648
-2.52504	0.0532	0.2052	8.7288	7.0203	0.1657
-2.50504	0.0599	0.2035	9.6476	7.0751	0.1691
-2.48494	0.0685	0.2031	10.6758	7.0689	0.174
-2.46494	0.0784	0.2028	11.7631	7.0066	0.1797
-2.44494	0.0894	0.2023	12.8667	6.9065	0.1858
-2.42484	0.1011	0.2015	13.957	6.7931	0.1922
-2.40484	0.1131	0.2012	15.0137	6.6885	0.1993
-2.38474	0.1249	0.2013	16.0212	6.607	0.2073
-2.36474	0.1359	0.2018	16.9658	6.5519	0.2164
-2.34464	0.1451	0.2027	17.8292	6.5156	0.2262
-2.32464	0.1517	0.2031	18.5942	6.486	0.2363
-2.30464	0.1555	0.2027	19.2549	6.4527	0.2456
-2.28454	0.1562	0.2014	19.8239	6.4156	0.2535
-2.26454	0.1547	0.199	20.3381	6.3892	0.2598
-2.24444	0.1521	0.1962	20.852	6.4012	0.265
-2.22444	0.15	0.1935	21.4194	6.4841	0.2697
-2.20444	0.1495	0.1914	22.0727	6.6627	0.2748
-2.18434	0.151	0.1901	22.7973	6.9412	0.2808
-2.16434	0.1544	0.1893	23.5242	7.2951	0.287
-2.14424	0.1589	0.1886	24.1391	7.6734	0.2922
-2.12424	0.163	0.1872	24.514	8.0118	0.2942
-2.10424	0.1656	0.1842	24.5507	8.2499	0.2914
-2.08414	0.166	0.1793	24.2186	8.3483	0.2828
-2.06414	0.1644	0.1727	23.5741	8.2923	0.2686
-2.04404	0.1613	0.1647	22.7474	8.0871	0.25
-2.02404	0.158	0.1566	21.906	7.7462	0.2284
-2.00404	0.1552	0.1496	21.2063	7.2816	0.2052
-1.98394	0.1539	0.1443	20.7563	6.7019	0.1814
-1.96394	0.1545	0.1415	20.596	6.019	0.1575
-1.94384	0.1572	0.1412	20.7069	5.2554	0.134
-1.92384	0.162	0.1435	21.032	4.448	0.1115
-1.90384	0.1691	0.1476	21.5013	3.6445	0.0906
-1.88374	0.1786	0.1532	22.0473	2.8937	0.0722
-1.86374	0.1908	0.1594	22.6085	2.2344	0.0567
-1.84364	0.2055	0.1657	23.1261	1.6882	0.0443
-1.82364	0.222	0.1709	23.5408	1.2588	0.0347
-1.80364	0.2396	0.1746	23.7949	0.9344	0.0274
-1.78354	0.2572	0.1764	23.8405	0.6955	0.0219
-1.76354	0.2739	0.1761	23.6473	0.521	0.0177
-1.74344	0.2893	0.1737	23.2095	0.393	0.0144
-1.72344	0.3034	0.17	22.5412	0.2977	0.0117
-1.70344	0.316	0.1651	21.6738	0.2266	0.0096
-1.68334	0.3273	0.1596	20.6507	0.1732	0.0079
-1.66334	0.3375	0.154	19.5268	0.1338	0.0066
-1.64324	0.3466	0.1486	18.3656	0.1046	0.0055
-1.62324	0.3555	0.1438	17.2341	0.0831	0.0047
-1.60324	0.3652	0.1396	16.1879	0.067	0.004
-1.58314	0.3774	0.1365	15.2567	0.055	0.0035
-1.56314	0.3942	0.1345	14.4318	0.046	0.0031
-1.54304	0.4169	0.1336	13.6693	0.0391	0.0027
-1.52304	0.4464	0.1334	12.9048	0.0338	0.0025
-1.50304	0.4821	0.1334	12.0765	0.0301	0.0023
-1.48294	0.5217	0.1333	11.1488	0.027	0.0022
-1.46294	0.5614	0.1324	10.1218	0.0247	0.0021
-1.44284	0.5971	0.1309	9.0275	0.0227	0.002
-1.42284	0.6255	0.1288	7.921	0.0209	0.002
-1.40284	0.6449	0.1264	6.8643	0.0195	0.002
-1.38274	0.6559	0.1242	5.9135	0.018	0.0019
-1.36274	0.6621	0.1225	5.1124	0.017	0.002
-1.34264	0.6683	0.122	4.485	0.0164	0.002
-1.32264	0.6795	0.123	4.0361	0.0161	0.0021
-1.30264	0.6992	0.1261	3.7521	0.0162	0.0023
-1.28254	0.7275	0.1312	3.5994	0.0165	0.0024
-1.26254	0.7602	0.138	3.5331	0.017	0.0026
-1.24244	0.7901	0.1451	3.5004	0.0171	0.0027
-1.22244	0.8085	0.1506	3.4522	0.0167	0.0028
-1.20244	0.8079	0.153	3.3531	0.0159	0.0028
-1.18234	0.7858	0.1515	3.1869	0.0144	0.0027
-1.16234	0.7441	0.1463	2.9591	0.0129	0.0025
-1.14224	0.6901	0.1385	2.6925	0.0111	0.0023
-1.12224	0.6325	0.1298	2.4177	0.0093	0.0021
-1.10224	0.5804	0.122	2.1638	0.008	0.0019
-1.08214	0.5394	0.1158	1.952	0.0071	0.0018
-1.06214	0.5124	0.111	1.7935	0.0064	0.0018
-1.04204	0.4997	0.1072	1.691	0.0059	0.0018
-1.02204	0.4999	0.1037	1.6432	0.0055	0.0017
-1.00204	0.5115	0.1	1.6448	0.0053	0.0017
-0.98194	0.5318	0.0963	1.6851	0.0051	0.0016
-0.96194	0.5563	0.0927	1.7475	0.0049	0.0016
-0.94184	0.5787	0.0893	1.8084	0.0047	0.0015
-0.92184	0.5919	0.0859	1.841	0.0045	0.0015
-0.90184	0.5903	0.0823	1.8261	0.0043	0.0014
-0.88174	0.5719	0.0785	1.7548	0.0039	0.0013
-0.86174	0.5397	0.0749	1.6364	0.0036	0.0013
-0.84164	0.4997	0.0719	1.4895	0.0034	0.0013
-0.82164	0.4593	0.0698	1.3382	0.003	0.0013
-0.80164	0.4236	0.069	1.2008	0.0029	0.0013
-0.78154	0.3942	0.0686	1.0857	0.0026	0.0013
-0.76154	0.3697	0.0681	0.9908	0.0025	0.0013
-0.74144	0.346	0.0661	0.9077	0.0024	0.0012
-0.72144	0.3199	0.0625	0.8259	0.0022	0.0011
-0.70144	0.2889	0.0566	0.7383	0.0018	0.001
-0.68134	0.2532	0.0494	0.6427	0.0015	0.0008
-0.66134	0.2141	0.0413	0.5417	0.0012	0.0007
-0.64124	0.175	0.0332	0.4415	0.001	0.0005
-0.62124	0.1391	0.0262	0.3493	0.0008	0.0004
-0.60124	0.1097	0.0207	0.2726	0.0004	0.0003
-0.58114	0.0888	0.017	0.2167	0.0004	0.0003
-0.56114	0.0776	0.0153	0.1843	0.0003	0.0002
-0.54104	0.0753	0.0152	0.1732	0.0003	0.0003
-0.52104	0.0797	0.0161	0.1794	0.0003	0.0003
-0.50104	0.088	0.0175	0.1953	0.0004	0.0003
-0.48094	0.0967	0.0185	0.2135	0.0004	0.0004
-0.46094	0.1028	0.0188	0.2264	0.0004	0.0004
-0.44084	0.1043	0.0179	0.2299	0.0004	0.0004
-0.42084	0.1002	0.0163	0.221	0.0003	0.0003
-0.40084	0.0906	0.0139	0.2003	0.0003	0.0003
-0.38074	0.0773	0.0112	0.1711	0.0002	0.0002
-0.36074	0.0618	0.0086	0.1372	0.0002	0.0002
-0.34064	0.0463	0.0061	0.1028	0.0001	0.0001
-0.32064	0.0324	0.0041	0.0718	0.0001	0.0001
-0.30064	0.0211	0.0026	0.0471	0.0001	0.0001
-0.28054	0.0128	0.0015	0.0286	0	0
-0.26054	0.0072	0.0008	0.0163	0	0
-0.24044	0.0038	0.0004	0.0083	0	0
-0.22044	0.0019	0.0002	0.004	0	0
-0.20044	0.0008	0	0.0018	0	0
-0.18034	0.0003	0	0.0008	0	0
-0.16034	0.0001	0	0.0002	0	0
-0.14024	0	0	0	0	0
-0.12024	0	0	0	0	0
-0.10024	0	0	0	0	0
-0.08014	0	0	0	0	0
-0.06014	0	0	0	0	0
-0.04004	0	0	0	0	0
-0.02004	0	0	0	0	0
-3.952e-05	0	0	0	0	0
0.02006	0	0	0	0	0
0.04006	0	0	0	0	0
0.06016	0	0	0	0	0
0.08016	0	0	0	0	0
0.10016	0	0	0	0	0
0.12026	0	0	0	0	0
0.14026	0	0	0	0	0
0.16036	0	0	0	0	0
0.18036	0	0	0	0	0
0.20036	0	0	0	0	0
0.22046	0	0	0	0	0
0.24046	0	0	0	0	0
0.26056	0	0	0	0	0
0.28056	0	0	0	0	0
0.30056	0	0	0	0	0
0.32066	0	0	0	0	0
0.34066	0	0	0	0	0
0.36076	0	0	0	0	0
0.38076	0	0	0	0	0
0.40076	0	0	0	0	0
0.42086	0	0	0	0	0
0.44086	0	0	0	0	0
0.46096	0	0	0	0	0
0.48096	0	0	0	0	0
0.50096	0	0	0	0	0
0.52106	0	0	0	0	0
0.54106	0	0	0	0	0
0.56116	0	0.0002	0	0	0
0.58116	0	0.0004	0	0	0
0.60116	0	0.001	0	0	0
0.62126	0	0.0024	0.0005	0	0
0.64126	0.0001	0.0053	0.001	0	0.0001
0.66136	0.0004	0.0105	0.0019	0	0.0001
0.68136	0.0005	0.0194	0.0038	0.0001	0.0002
0.70136	0.0011	0.0332	0.0067	0.0001	0.0003
0.72146	0.0018	0.0529	0.0108	0.0002	0.0005
0.74146	0.0028	0.0784	0.0158	0.0004	0.0008
0.76156	0.004	0.108	0.0225	0.0005	0.0011
0.78156	0.0054	0.1384	0.029	0.0006	0.0014
0.80156	0.0067	0.1651	0.0354	0.0007	0.0016
0.82166	0.0078	0.1835	0.0402	0.0007	0.0018
0.84166	0.0085	0.1901	0.0424	0.0007	0.0018
0.86176	0.0086	0.1835	0.0416	0.0007	0.0017
0.88176	0.0081	0.1653	0.0382	0.0006	0.0015
0.90176	0.0071	0.1393	0.0326	0.0006	0.0012
0.92186	0.0058	0.1105	0.0267	0.0005	0.001
0.94186	0.0045	0.0846	0.0207	0.0004	0.0008
0.96196	0.0034	0.0661	0.0166	0.0002	0.0006
0.98196	0.0028	0.059	0.0155	0.0002	0.0006
1.00196	0.0027	0.0664	0.0183	0.0004	0.0008
1.02206	0.0033	0.09	0.0249	0.0005	0.0011
1.04206	0.0047	0.1308	0.0369	0.0007	0.0017
1.06216	0.0067	0.1875	0.0533	0.0008	0.0023
1.08216	0.0094	0.2564	0.0728	0.0012	0.0031
1.10216	0.0125	0.331	0.0944	0.0014	0.0039
1.12226	0.0153	0.4025	0.1148	0.0018	0.0046
1.14226	0.018	0.4618	0.1318	0.0019	0.0051
1.16236	0.0197	0.501	0.1423	0.0019	0.0052
1.18236	0.0203	0.5153	0.1455	0.0018	0.0051
1.20236	0.0198	0.5051	0.1414	0.0017	0.0048
1.22246	0.0182	0.4752	0.1317	0.0015	0.0043
1.24246	0.0159	0.4351	0.1192	0.0014	0.0039
1.26256	0.0136	0.3974	0.1079	0.0012	0.0036
1.28256	0.0116	0.3737	0.1009	0.0012	0.0035
1.30256	0.0104	0.3736	0.1009	0.0013	0.0038
1.32266	0.0101	0.4012	0.1089	0.0016	0.0044
1.34266	0.0108	0.455	0.1244	0.0018	0.0052
1.36276	0.012	0.5287	0.1461	0.0021	0.0061
1.38276	0.0139	0.6145	0.1712	0.0025	0.007
1.40276	0.0162	0.7054	0.1987	0.0027	0.0079
1.42286	0.0185	0.7987	0.2271	0.0031	0.0088
1.44286	0.021	0.8941	0.2573	0.0033	0.0098
1.46296	0.0236	0.9918	0.289	0.0037	0.0109
1.48296	0.0262	1.0889	0.3205	0.0039	0.0121
1.50296	0.0285	1.1761	0.349	0.0043	0.0132
1.52306	0.03	1.2391	0.3695	0.0044	0.0142
1.54306	0.0306	1.2614	0.3775	0.0047	0.0146
1.56316	0.0297	1.2315	0.3692	0.0046	0.0144
1.58316	0.0275	1.1481	0.3444	0.0042	0.0136
1.60316	0.0242	1.0242	0.3077	0.0037	0.0124
1.62326	0.0207	0.8835	0.2673	0.0034	0.0109
1.64326	0.0175	0.7565	0.2319	0.003	0.0097
1.66336	0.0155	0.6715	0.2106	0.0027	0.0089
1.68336	0.0151	0.6479	0.2094	0.0027	0.0089
1.70336	0.0164	0.6911	0.2289	0.0028	0.0096
1.72346	0.019	0.7919	0.2661	0.0032	0.0109
1.74346	0.0225	0.928	0.3131	0.0034	0.0129
1.76356	0.0258	1.0702	0.3602	0.0038	0.0155
1.78356	0.0287	1.1904	0.3993	0.0039	0.0193
1.80356	0.0301	1.2691	0.424	0.0042	0.0255
1.82366	0.0304	1.3017	0.4342	0.0043	0.0361
1.84366	0.0295	1.2997	0.4343	0.0047	0.0542
1.86376	0.0285	1.285	0.4314	0.0051	0.0834
1.88376	0.0276	1.2824	0.4339	0.0058	0.1276
1.90376	0.0275	1.3092	0.4467	0.0067	0.1899
1.92386	0.0284	1.3701	0.4709	0.0081	0.2713
1.94386	0.0298	1.4558	0.502	0.0093	0.3698
1.96396	0.0313	1.5466	0.5336	0.0109	0.4794
1.98396	0.0323	1.62	0.5564	0.0125	0.591
2.00396	0.0324	1.6559	0.5638	0.0142	0.6944
2.02406	0.0314	1.6439	0.5527	0.0157	0.7809
2.04406	0.0293	1.5855	0.5228	0.0176	0.847
2.06416	0.0262	1.4938	0.4806	0.0197	0.8963
2.08416	0.0231	1.3918	0.4342	0.0223	0.9382
2.10416	0.0203	1.3074	0.3946	0.0258	0.9839
2.12426	0.0182	1.2657	0.3709	0.0302	1.0415
2.14426	0.0173	1.2828	0.37	0.0354	1.1109
2.16436	0.0177	1.3615	0.393	0.0406	1.1832
2.18436	0.0193	1.4904	0.4354	0.0454	1.2455
2.20436	0.022	1.6471	0.4897	0.0497	1.2877
2.22446	0.0252	1.8051	0.5455	0.0535	1.3102
2.24446	0.0283	1.9399	0.5939	0.0576	1.3251
2.26456	0.0313	2.034	0.6278	0.0626	1.3526
2.28456	0.0333	2.0785	0.6439	0.0695	1.4109
2.30456	0.0343	2.0716	0.6414	0.0783	1.5084
2.32466	0.034	2.0163	0.6214	0.0884	1.6401
2.34466	0.0324	1.9192	0.5878	0.0992	1.7928
2.36476	0.0301	1.7909	0.5451	0.1101	1.9548
2.38476	0.0271	1.6467	0.5002	0.121	2.1256
2.40476	0.0243	1.5061	0.4603	0.1326	2.3188
2.42486	0.0223	1.3889	0.4315	0.1455	2.5572
2.44486	0.0214	1.3101	0.4179	0.1605	2.8626
2.46496	0.0215	1.2754	0.4205	0.1776	3.2465
2.48496	0.0227	1.2804	0.4371	0.1966	3.7063
2.50496	0.0246	1.3139	0.4629	0.2167	4.227
2.52506	0.0267	1.3634	0.4934	0.2381	4.7848
2.54506	0.0289	1.42	0.5262	0.2608	5.3499
2.56516	0.0313	1.4796	0.5594	0.285	5.8876
2.58516	0.0335	1.541	0.5921	0.3112	6.3609
2.60516	0.0355	1.6006	0.6224	0.3389	6.7365
2.62526	0.0373	1.651	0.6476	0.3674	6.9946
2.64526	0.0386	1.6819	0.6652	0.3959	7.1364
2.66536	0.0393	1.6859	0.6738	0.4242	7.1832
2.68536	0.0395	1.6622	0.6761	0.4524	7.1675
2.70546	0.0398	1.6193	0.6759	0.4795	7.1196
2.72546	0.0405	1.5725	0.6797	0.5051	7.0575
2.74546	0.0417	1.5364	0.6917	0.5274	6.9852
2.76556	0.0437	1.5187	0.7122	0.5453	6.901
2.78556	0.0459	1.518	0.7377	0.5588	6.8069
2.80566	0.0478	1.5244	0.7626	0.5687	6.7162
2.82566	0.0486	1.5262	0.781	0.5774	6.652
2.84566	0.0484	1.5154	0.7895	0.5877	6.638
2.86576	0.0471	1.491	0.7884	0.6013	6.6866
2.88576	0.0451	1.4578	0.779	0.6177	6.788
2.90586	0.0429	1.4228	0.7644	0.6337	6.9065
2.92586	0.041	1.3906	0.7454	0.6444	6.9843
2.94586	0.0396	1.3623	0.7215	0.6437	6.9538
2.96596	0.0385	1.3357	0.6919	0.6259	6.7538
2.98596	0.0378	1.3089	0.6564	0.588	6.3481
3.00606	0.0372	1.2832	0.6183	0.5307	5.7383
3.02606	0.0369	1.2636	0.5828	0.4582	4.9666
3.04606	0.0372	1.2578	0.5567	0.3777	4.1068
3.06616	0.0381	1.2724	0.5459	0.2974	3.245
3.08616	0.0399	1.31	0.5544	0.2244	2.4581
3.10626	0.0425	1.3669	0.581	0.1637	1.7984
3.12626	0.0457	1.435	0.6218	0.1175	1.2877
3.14626	0.0492	1.5038	0.6691	0.085	0.9227
3.16636	0.0526	1.5634	0.7154	0.0649	0.6853
3.18636	0.0556	1.6059	0.7533	0.0557	0.5543
3.20646	0.0577	1.6268	0.7777	0.0559	0.5127
3.22646	0.059	1.6255	0.7874	0.0653	0.5507
3.24646	0.0593	1.605	0.7833	0.084	0.664
3.26656	0.0589	1.5725	0.7702	0.1121	0.8486
3.28656	0.0581	1.5372	0.7548	0.1488	1.096
3.30666	0.0571	1.5078	0.7419	0.1914	1.3879
3.32666	0.0561	1.4892	0.7342	0.2362	1.6951
3.34666	0.0551	1.479	0.7315	0.2779	1.9803
3.36676	0.0542	1.469	0.7295	0.3114	2.2037
3.38676	0.0529	1.4471	0.7234	0.3317	2.3314
3.40686	0.0511	1.4044	0.7095	0.3357	2.3419
3.42686	0.0489	1.3389	0.6873	0.3226	2.2319
3.44686	0.0467	1.258	0.6609	0.2945	2.0168
3.46696	0.0446	1.1757	0.6365	0.2551	1.7274
3.48696	0.0433	1.1063	0.6199	0.21	1.4031
3.50706	0.0428	1.0601	0.6146	0.1644	1.083
3.52706	0.0431	1.0391	0.6199	0.1231	0.7982
3.54706	0.0441	1.039	0.6322	0.0888	0.5675
3.56716	0.0453	1.0523	0.648	0.0627	0.3964
3.58716	0.0467	1.0731	0.6635	0.0449	0.2806
3.60726	0.0481	1.0999	0.6807	0.0336	0.21
3.62726	0.0495	1.1347	0.7023	0.0273	0.173
3.64726	0.0511	1.1801	0.731	0.0248	0.159
3.66736	0.0529	1.2366	0.7696	0.0248	0.1601
3.68736	0.0548	1.3005	0.816	0.0264	0.1708
3.70746	0.0566	1.366	0.8671	0.0293	0.1888
3.72746	0.0584	1.4272	0.9178	0.0336	0.2146
3.74746	0.0603	1.4804	0.965	0.0399	0.2511
3.76756	0.0621	1.5248	1.0058	0.0489	0.3032
3.78756	0.0643	1.561	1.0392	0.0614	0.3757
3.80766	0.0666	1.589	1.0654	0.0788	0.4727
3.82766	0.0688	1.6071	1.0834	0.1017	0.5957
3.84766	0.0703	1.6126	1.0914	0.1308	0.7443
3.86776	0.0707	1.6014	1.0886	0.1661	0.9159
3.88776	0.0696	1.5713	1.074	0.2074	1.1053
3.90786	0.0666	1.5213	1.0473	0.2534	1.3038
3.92786	0.062	1.4532	1.0091	0.3005	1.4975
3.94786	0.0564	1.3709	0.9628	0.3445	1.6665
3.96796	0.0499	1.2807	0.9119	0.3797	1.7884
3.98796	0.0436	1.1903	0.8611	0.4009	1.8429
4.00806	0.038	1.1083	0.8165	0.4042	1.8188
4.02806	0.0333	1.043	0.783	0.3892	1.7184
4.04806	0.0299	0.9998	0.7641	0.3589	1.5579
4.06816	0.0278	0.9803	0.7601	0.3188	1.3631
4.08816	0.027	0.9806	0.7685	0.2751	1.162
4.10826	0.027	0.9921	0.7825	0.2337	0.9779
4.12826	0.0276	1.0043	0.7954	0.1983	0.8247
4.14826	0.0284	1.008	0.7995	0.1705	0.7068
4.16836	0.0289	0.9993	0.7938	0.1501	0.6223
4.18836	0.0292	0.9809	0.7808	0.1365	0.5664
4.20846	0.0292	0.9612	0.7684	0.1283	0.5355
4.22846	0.0292	0.95	0.7649	0.1254	0.5268
4.24846	0.0292	0.9561	0.7778	0.1266	0.5375
4.26856	0.0294	0.9826	0.8107	0.1311	0.5617
4.28856	0.0295	1.0282	0.8609	0.1367	0.5902
4.30866	0.0295	1.0867	0.9231	0.1416	0.6128
4.32866	0.0295	1.1499	0.9895	0.1443	0.6221
4.34866	0.0294	1.2095	1.0526	0.145	0.6174
4.36876	0.0291	1.259	1.1066	0.1459	0.6069
4.38876	0.0286	1.2944	1.1485	0.1499	0.6045
4.40886	0.0282	1.3142	1.1775	0.1607	0.6256
4.42886	0.0279	1.3195	1.1954	0.1807	0.6804
4.44886	0.0276	1.3139	1.2046	0.2105	0.771
4.46896	0.0272	1.3024	1.2092	0.2484	0.8895
4.48896	0.0267	1.2915	1.2131	0.2911	1.0211
4.50906	0.0263	1.287	1.2199	0.3338	1.1479
4.52906	0.0257	1.2934	1.2327	0.3721	1.2527
4.54906	0.025	1.312	1.2527	0.4017	1.3224
4.56916	0.0244	1.3418	1.2798	0.4192	1.3492
4.58916	0.0238	1.3787	1.3127	0.4226	1.3311
4.60926	0.0234	1.4181	1.3491	0.4119	1.2716
4.62926	0.0232	1.4546	1.3864	0.3889	1.179
4.64926	0.023	1.4836	1.4228	0.3568	1.065
4.66936	0.023	1.502	1.4558	0.32	0.9424
4.68936	0.0229	1.5093	1.4851	0.283	0.8228
4.70946	0.0228	1.5071	1.511	0.2494	0.7139
4.72946	0.0227	1.4983	1.534	0.2208	0.6196
4.74946	0.0227	1.4874	1.5548	0.1983	0.54
4.76956	0.0227	1.478	1.5732	0.1817	0.4735
4.78956	0.0229	1.4731	1.5893	0.1699	0.4182
4.80966	0.0233	1.4742	1.6017	0.1626	0.3727
4.82966	0.0239	1.4816	1.6105	0.1587	0.3361
4.84966	0.0246	1.4941	1.6155	0.1574	0.3074
4.86976	0.0252	1.5102	1.6182	0.1576	0.285
4.88976	0.0256	1.5283	1.6204	0.1585	0.2674
4.90986	0.0257	1.5471	1.6243	0.159	0.2528
4.92986	0.0255	1.5659	1.6324	0.1588	0.2405
4.94986	0.0248	1.585	1.6467	0.1577	0.2306
4.96996	0.0239	1.6045	1.6679	0.156	0.2241
4.98996	0.023	1.6248	1.6957	0.1547	0.2222
5.01006	0.0218	1.6456	1.7287	0.1549	0.2262
5.03006	0.0206	1.6657	1.7634	0.1563	0.2362
5.05006	0.0195	1.6832	1.7965	0.1596	0.2512
5.07016	0.0183	1.6949	1.823	0.1638	0.2692
5.09016	0.0172	1.697	1.838	0.1683	0.288
5.11026	0.0159	1.6852	1.8372	0.1727	0.3059
5.13026	0.0146	1.6568	1.818	0.1767	0.3218
